# Supplementary material for: (4Z)-4-[(2-Chloro­anilino)(phen­yl)methyl­idene]-3-methyl-1-phenyl-1H-pyrazol-5(4H)-one
Source: Acta Crystallogr Sect E Struct Rep Online. 2012 May 23;68(Pt 6):o1843. doi: 10.1107/S1600536812020004 (PMC3379412; doi:10.1107/S1600536812020004)
Supplement: Supplementary file 1 [file e-68-o1843-sup1.cif]

##############################################################################
#                                                                            #
# This CIF contains the data in a paper accepted for publication in          #
# Acta Crystallographica Section E. It conforms to the requirements of       #
# Notes for Authors for Acta Crystallographica Section E, and has been       #
# peer reviewed under the auspices of the IUCr Commission on Journals.       #
#                                                                            #
# Full details of the Crystallographic Information File format               #
# are given in the paper "The Crystallographic Information File (CIF):       #
# a New Standard Archive File for Crystallography" by S. R. Hall, F. H.      #
# Allen and I. D. Brown [Acta Cryst. (1991), A47, 655-685].                  #
#                                                                            #
# The current version of the core CIF dictionary is obtainable from          #
# ftp://ftp.iucr.org/pub/cif_core.dic.                                       #
#                                                                            #
# Software is freely available for graphical display of the structure(s)     #
# in this CIF. For information consult the CIF software page                 #
# http://www.iucr.org/resources/cif/software.                                #
#                                                                            #
# This file may be used for bona fide research purposes within the           #
# scientific community so long as proper attribution is given to the journal # 
# article from which it was obtained.                                        #
#                                                                            #
##############################################################################
data_I
_audit_creation_method     SHELXL-97
_chemical_name_systematic
;
(4<i>Z</i>)-4-[(2-Chloroanilino)(phenyl)methylidene]-3-methyl-1-phenyl-
1<i>H</i>-pyrazol-5(4<i>H</i>)-one
;
_chemical_name_common     ?
_chemical_formula_moiety     'C23 H18 Cl N3 O'
_chemical_formula_sum     'C23 H18 Cl N3 O'
_chemical_formula_iupac     'C23 H18 Cl N3 O'
_chemical_formula_weight     387.85
_chemical_melting_point     ?
_symmetry_cell_setting     monoclinic
_symmetry_space_group_name_H-M     'P 21/n'
_symmetry_space_group_name_Hall     -P2yn
loop_
    _symmetry_equiv_pos_as_xyz
    'x, y, z'
    '-x+1/2, y+1/2, -z+1/2'
    '-x, -y, -z'
    'x-1/2, -y-1/2, z-1/2'
_cell_length_a     9.0425(3)
_cell_length_b     18.5180(7)
_cell_length_c     11.1983(4)
_cell_angle_alpha     90.00
_cell_angle_beta     90.4230(10)
_cell_angle_gamma     90.00
_cell_volume     1875.09(12)
_cell_formula_units_Z     4
_cell_measurement_reflns_used     9949
_cell_measurement_theta_min     3.08
_cell_measurement_theta_max     28.22
_cell_measurement_temperature     296(2)
_exptl_crystal_description     block
_exptl_crystal_colour     yellow
_exptl_crystal_size_max     0.22
_exptl_crystal_size_mid     0.20
_exptl_crystal_size_min     0.18
_exptl_crystal_density_diffrn     1.374
_exptl_crystal_density_meas     ?
_exptl_crystal_density_method     'not measured'
_exptl_crystal_F_000     808.0
_exptl_absorpt_coefficient_mu     0.223
_exptl_absorpt_correction_type     multi-scan
_exptl_absorpt_process_details     '(SADABS; Sheldrick, 1996)'
_exptl_absorpt_correction_T_min     0.951
_exptl_absorpt_correction_T_max     0.959
_exptl_special_details     ?
_diffrn_ambient_temperature     296(2)
_diffrn_radiation_type     MoK\a
_diffrn_radiation_wavelength     0.71073
_diffrn_radiation_source     'fine-focus sealed tube'
_diffrn_radiation_monochromator     graphite
_diffrn_measurement_device_type     'Bruker SMART CCD'
_diffrn_measurement_method     '\w scans'
_diffrn_detector_area_resol_mean     ?
_diffrn_reflns_number     17018
_diffrn_reflns_av_R_equivalents     0.0133
_diffrn_reflns_av_sigmaI/netI     0.0123
_diffrn_reflns_theta_min     2.13
_diffrn_reflns_theta_max     28.24
_diffrn_reflns_theta_full     28.24
_diffrn_measured_fraction_theta_max     0.995
_diffrn_measured_fraction_theta_full     0.995
_diffrn_reflns_limit_h_min     -11
_diffrn_reflns_limit_h_max     12
_diffrn_reflns_limit_k_min     -24
_diffrn_reflns_limit_k_max     23
_diffrn_reflns_limit_l_min     -14
_diffrn_reflns_limit_l_max     14
_diffrn_standards_number     ?
_diffrn_standards_interval_count     ?
_diffrn_standards_interval_time     ?
_diffrn_standards_decay_%     ?
_refine_special_details
;
Refinement of <i>F</i>^2^ against ALL reflections. The weighted <i>R</i>-factor
<i>wR</i> and goodness of fit <i>S</i> are based on <i>F</i>^2^, conventional
<i>R</i>-factors <i>R</i> are based on <i>F</i>, with <i>F</i> set to zero for
negative <i>F</i>^2^. The threshold expression of <i>F</i>^2^ >
\s(<i>F</i>^2^) is used only for calculating <i>R</i>-factors(gt) <i>etc</i>.
and is not relevant to the choice of reflections for refinement.
<i>R</i>-factors based on <i>F</i>^2^ are statistically about twice as large
as those based on <i>F</i>, and <i>R</i>- factors based on ALL data will be
even larger.
;
_reflns_number_total     4637
_reflns_number_gt     4251
_reflns_threshold_expression     I>2\s(I)
_refine_ls_structure_factor_coef     Fsqd
_refine_ls_matrix_type     full
_refine_ls_R_factor_all     0.0371
_refine_ls_R_factor_gt     0.0341
_refine_ls_wR_factor_gt     0.0925
_refine_ls_wR_factor_ref     0.0949
_refine_ls_goodness_of_fit_ref     1.042
_refine_ls_restrained_S_all     1.042
_refine_ls_number_reflns     4613
_refine_ls_number_parameters     258
_refine_ls_number_restraints     0
_refine_ls_hydrogen_treatment     mixed
_refine_ls_weighting_scheme     calc
_refine_ls_weighting_details
         'calc w=1/[\s^2^(Fo^2^)+(0.0482P)^2^+0.9306P] where P=(Fo^2^+2Fc^2^)/3'
_atom_sites_solution_hydrogens     geom
_atom_sites_solution_primary     direct
_atom_sites_solution_secondary     difmap
_refine_ls_shift/su_max     0.000
_refine_ls_shift/su_mean     0.000
_refine_diff_density_max     0.371
_refine_diff_density_min     -0.342
_refine_ls_extinction_method     none
_refine_ls_extinction_coef     ?
loop_
    _atom_type_symbol
    _atom_type_description
    _atom_type_scat_dispersion_real
    _atom_type_scat_dispersion_imag
    _atom_type_scat_source
    'C' 'C' 0.0033 0.0016
                         'International Tables Vol C Tables 4.2.6.8 and 6.1.1.4'
    'H' 'H' 0.0000 0.0000
                         'International Tables Vol C Tables 4.2.6.8 and 6.1.1.4'
    'N' 'N' 0.0061 0.0033
                         'International Tables Vol C Tables 4.2.6.8 and 6.1.1.4'
    'O' 'O' 0.0106 0.0060
                         'International Tables Vol C Tables 4.2.6.8 and 6.1.1.4'
    'Cl' 'Cl' 0.1484 0.1585
                         'International Tables Vol C Tables 4.2.6.8 and 6.1.1.4'
_computing_data_collection     'SMART (Bruker, 1998)'
_computing_cell_refinement     'SAINT (Bruker, 1998)'
_computing_data_reduction     'SAINT (Bruker, 1998)'
_computing_structure_solution     'SHELXS97 (Sheldrick, 2008)'
_computing_structure_refinement     'SHELXL97 (Sheldrick, 2008)'
_computing_molecular_graphics     'SHELXTL (Sheldrick, 2008)'
_computing_publication_material     'SHELXTL (Sheldrick, 2008)'
loop_
    _atom_site_type_symbol
    _atom_site_label
    _atom_site_fract_x
    _atom_site_fract_y
    _atom_site_fract_z
    _atom_site_U_iso_or_equiv
    _atom_site_adp_type
    _atom_site_calc_flag
    _atom_site_refinement_flags
    _atom_site_occupancy
    _atom_site_symmetry_multiplicity
    _atom_site_disorder_assembly
    _atom_site_disorder_group
    C C1 0.86725(13) -0.06692(6) -0.09829(10) 0.0186(2) Uani d . 1 1 . .
    C C2 0.87873(15) -0.07367(7) -0.22145(11) 0.0238(2) Uani d . 1 1 . .
    H H2 0.8476 -0.0364 -0.2713 0.029 Uiso calc R 1 1 . .
    C C3 0.93725(15) -0.13668(7) -0.26969(12) 0.0271(3) Uani d . 1 1 . .
    H H3 0.9454 -0.1413 -0.3521 0.033 Uiso calc R 1 1 . .
    C C4 0.98343(14) -0.19250(7) -0.19629(12) 0.0253(3) Uani d . 1 1 . .
    H H4 1.0181 -0.2354 -0.2291 0.030 Uiso calc R 1 1 . .
    C C5 0.97757(15) -0.18398(7) -0.07385(12) 0.0284(3) Uani d . 1 1 . .
    H H5 1.0116 -0.2208 -0.0242 0.034 Uiso calc R 1 1 . .
    C C6 0.92153(15) -0.12112(7) -0.02397(11) 0.0260(3) Uani d . 1 1 . .
    H H6 0.9203 -0.1153 0.0585 0.031 Uiso calc R 1 1 . .
    C C7 0.70636(14) 0.10296(6) -0.05496(10) 0.0196(2) Uani d . 1 1 . .
    C C8 0.67068(17) 0.17489(7) -0.10804(11) 0.0269(3) Uani d . 1 1 . .
    H H8A 0.7155 0.1787 -0.1852 0.040 Uiso calc R 1 1 . .
    H H8B 0.7083 0.2124 -0.0570 0.040 Uiso calc R 1 1 . .
    H H8C 0.5654 0.1798 -0.1161 0.040 Uiso calc R 1 1 . .
    C C9 0.68060(13) 0.07593(6) 0.06368(10) 0.0187(2) Uani d . 1 1 . .
    C C10 0.74394(13) 0.00384(6) 0.06478(10) 0.0198(2) Uani d . 1 1 . .
    C C11 0.62430(12) 0.10790(6) 0.16590(10) 0.0164(2) Uani d . 1 1 . .
    C C12 0.56486(12) 0.18268(6) 0.16522(10) 0.0169(2) Uani d . 1 1 . .
    C C13 0.43881(14) 0.20000(7) 0.09874(11) 0.0234(2) Uani d . 1 1 . .
    H H13 0.3877 0.1641 0.0577 0.028 Uiso calc R 1 1 . .
    C C14 0.38969(16) 0.27111(8) 0.09393(13) 0.0326(3) Uani d . 1 1 . .
    H H14 0.3046 0.2826 0.0509 0.039 Uiso calc R 1 1 . .
    C C15 0.46709(18) 0.32468(7) 0.15296(14) 0.0359(3) Uani d . 1 1 . .
    H H15 0.4353 0.3723 0.1478 0.043 Uiso calc R 1 1 . .
    C C16 0.59174(17) 0.30782(7) 0.21975(13) 0.0318(3) Uani d . 1 1 . .
    H H16 0.6434 0.3442 0.2594 0.038 Uiso calc R 1 1 . .
    C C17 0.63988(14) 0.23657(7) 0.22775(11) 0.0225(2) Uani d . 1 1 . .
    H H17 0.7218 0.2250 0.2747 0.027 Uiso calc R 1 1 . .
    C C18 0.57642(12) 0.08798(6) 0.38216(9) 0.0161(2) Uani d . 1 1 . .
    C C19 0.43971(13) 0.12143(6) 0.39789(10) 0.0189(2) Uani d . 1 1 . .
    H H19 0.3851 0.1365 0.3317 0.023 Uiso calc R 1 1 . .
    C C20 0.38483(13) 0.13232(6) 0.51203(11) 0.0211(2) Uani d . 1 1 . .
    H H20 0.2938 0.1548 0.5218 0.025 Uiso calc R 1 1 . .
    C C21 0.46478(14) 0.10990(6) 0.61183(10) 0.0213(2) Uani d . 1 1 . .
    H H21 0.4270 0.1172 0.6879 0.026 Uiso calc R 1 1 . .
    C C22 0.60091(13) 0.07666(6) 0.59773(10) 0.0196(2) Uani d . 1 1 . .
    H H22 0.6550 0.0616 0.6642 0.024 Uiso calc R 1 1 . .
    C C23 0.65570(12) 0.06605(6) 0.48371(10) 0.0166(2) Uani d . 1 1 . .
    Cl Cl1 0.82565(3) 0.023579(16) 0.46642(3) 0.02280(9) Uani d . 1 1 . .
    H H3A 0.678(2) 0.0288(10) 0.2610(16) 0.034(5) Uiso d . 1 1 . .
    N N1 0.79928(12) -0.00523(5) -0.04860(8) 0.0200(2) Uani d . 1 1 . .
    N N2 0.77460(12) 0.05536(5) -0.12101(9) 0.0210(2) Uani d . 1 1 . .
    N N3 0.63332(12) 0.07069(6) 0.26879(8) 0.0194(2) Uani d . 1 1 . .
    O O1 0.74879(11) -0.04063(5) 0.14826(8) 0.0267(2) Uani d . 1 1 . .
loop_
    _atom_site_aniso_label
    _atom_site_aniso_U_11
    _atom_site_aniso_U_22
    _atom_site_aniso_U_33
    _atom_site_aniso_U_12
    _atom_site_aniso_U_13
    _atom_site_aniso_U_23
    C1 0.0193(5) 0.0172(5) 0.0194(5) 0.0015(4) 0.0010(4) -0.0038(4)
    C2 0.0306(6) 0.0216(6) 0.0193(5) 0.0019(5) 0.0034(5) -0.0022(4)
    C3 0.0305(6) 0.0278(7) 0.0232(6) 0.0001(5) 0.0044(5) -0.0099(5)
    C4 0.0191(5) 0.0218(6) 0.0349(7) 0.0013(4) 0.0014(5) -0.0117(5)
    C5 0.0285(6) 0.0243(6) 0.0322(7) 0.0094(5) -0.0021(5) -0.0023(5)
    C6 0.0308(6) 0.0258(6) 0.0214(6) 0.0095(5) -0.0013(5) -0.0023(5)
    C7 0.0268(6) 0.0176(5) 0.0143(5) 0.0023(4) 0.0000(4) 0.0007(4)
    C8 0.0436(7) 0.0197(6) 0.0177(5) 0.0079(5) 0.0046(5) 0.0039(4)
    C9 0.0255(6) 0.0154(5) 0.0152(5) 0.0036(4) 0.0005(4) 0.0012(4)
    C10 0.0256(6) 0.0175(5) 0.0164(5) 0.0044(4) 0.0019(4) 0.0001(4)
    C11 0.0179(5) 0.0160(5) 0.0152(5) 0.0010(4) -0.0007(4) 0.0006(4)
    C12 0.0195(5) 0.0155(5) 0.0158(5) 0.0015(4) 0.0042(4) 0.0011(4)
    C13 0.0227(6) 0.0242(6) 0.0232(6) 0.0036(5) 0.0015(4) 0.0052(4)
    C14 0.0303(7) 0.0321(7) 0.0356(7) 0.0139(6) 0.0092(5) 0.0139(6)
    C15 0.0444(8) 0.0186(6) 0.0452(8) 0.0103(6) 0.0247(7) 0.0082(6)
    C16 0.0402(8) 0.0192(6) 0.0362(7) -0.0072(5) 0.0213(6) -0.0073(5)
    C17 0.0229(6) 0.0225(6) 0.0222(5) -0.0036(4) 0.0078(4) -0.0049(4)
    C18 0.0201(5) 0.0140(5) 0.0143(5) -0.0007(4) 0.0023(4) 0.0001(4)
    C19 0.0202(5) 0.0171(5) 0.0193(5) 0.0009(4) 0.0017(4) 0.0016(4)
    C20 0.0222(5) 0.0159(5) 0.0251(6) 0.0001(4) 0.0074(4) -0.0003(4)
    C21 0.0290(6) 0.0176(5) 0.0175(5) -0.0040(4) 0.0077(4) -0.0023(4)
    C22 0.0263(6) 0.0174(5) 0.0151(5) -0.0040(4) -0.0003(4) 0.0007(4)
    C23 0.0167(5) 0.0149(5) 0.0182(5) -0.0015(4) 0.0008(4) 0.0005(4)
    Cl1 0.01928(14) 0.02670(16) 0.02240(15) 0.00267(10) -0.00047(10) 0.00295(10)
    N1 0.0294(5) 0.0163(5) 0.0142(4) 0.0054(4) 0.0020(4) 0.0006(3)
    N2 0.0311(5) 0.0170(5) 0.0150(4) 0.0037(4) 0.0003(4) 0.0018(4)
    N3 0.0254(5) 0.0179(5) 0.0148(4) 0.0072(4) 0.0028(4) 0.0007(3)
    O1 0.0408(5) 0.0208(4) 0.0186(4) 0.0113(4) 0.0073(4) 0.0054(3)
_geom_special_details
;
All e.s.d.'s (except the e.s.d. in the dihedral angle between two l.s. planes)
are estimated using the full covariance matrix. The cell e.s.d.'s are taken
into account individually in the estimation of e.s.d.'s in distances, angles
and torsion angles; correlations between e.s.d.'s in cell parameters are only
used when they are defined by crystal symmetry. An approximate (isotropic)
treatment of cell e.s.d.'s is used for estimating e.s.d.'s involving l.s.
planes.
;
loop_
    _geom_bond_atom_site_label_1
    _geom_bond_atom_site_label_2
    _geom_bond_site_symmetry_2
    _geom_bond_distance
    _geom_bond_publ_flag
    C1 C2 . 1.3895(16) ?
    C1 C6 . 1.3910(17) ?
    C1 N1 . 1.4133(14) ?
    C2 C3 . 1.3920(17) ?
    C2 H2 . 0.9300 ?
    C3 C4 . 1.383(2) ?
    C3 H3 . 0.9300 ?
    C4 C5 . 1.3816(19) ?
    C4 H4 . 0.9300 ?
    C5 C6 . 1.3885(18) ?
    C5 H5 . 0.9300 ?
    C6 H6 . 0.9300 ?
    C7 N2 . 1.3084(15) ?
    C7 C9 . 1.4403(15) ?
    C7 C8 . 1.4928(16) ?
    C8 H8A . 0.9600 ?
    C8 H8B . 0.9600 ?
    C8 H8C . 0.9600 ?
    C9 C11 . 1.3887(15) ?
    C9 C10 . 1.4526(16) ?
    C10 O1 . 1.2464(14) ?
    C10 N1 . 1.3784(14) ?
    C11 N3 . 1.3445(14) ?
    C11 C12 . 1.4855(15) ?
    C12 C17 . 1.3925(16) ?
    C12 C13 . 1.3941(16) ?
    C13 C14 . 1.3906(18) ?
    C13 H13 . 0.9300 ?
    C14 C15 . 1.380(2) ?
    C14 H14 . 0.9300 ?
    C15 C16 . 1.384(2) ?
    C15 H15 . 0.9300 ?
    C16 C17 . 1.3921(19) ?
    C16 H16 . 0.9300 ?
    C17 H17 . 0.9300 ?
    C18 C19 . 1.3950(16) ?
    C18 C23 . 1.4000(15) ?
    C18 N3 . 1.4102(14) ?
    C19 C20 . 1.3892(16) ?
    C19 H19 . 0.9300 ?
    C20 C21 . 1.3900(18) ?
    C20 H20 . 0.9300 ?
    C21 C22 . 1.3863(17) ?
    C21 H21 . 0.9300 ?
    C22 C23 . 1.3870(15) ?
    C22 H22 . 0.9300 ?
    C23 Cl1 . 1.7384(11) ?
    N1 N2 . 1.4012(13) ?
    N3 H3A . 0.877(19) ?
loop_
    _geom_angle_atom_site_label_1
    _geom_angle_atom_site_label_2
    _geom_angle_atom_site_label_3
    _geom_angle_site_symmetry_1
    _geom_angle_site_symmetry_3
    _geom_angle
    _geom_angle_publ_flag
    C2 C1 C6 . . 120.02(11) ?
    C2 C1 N1 . . 119.96(11) ?
    C6 C1 N1 . . 120.02(10) ?
    C1 C2 C3 . . 119.47(12) ?
    C1 C2 H2 . . 120.3 ?
    C3 C2 H2 . . 120.3 ?
    C4 C3 C2 . . 120.65(12) ?
    C4 C3 H3 . . 119.7 ?
    C2 C3 H3 . . 119.7 ?
    C5 C4 C3 . . 119.39(12) ?
    C5 C4 H4 . . 120.3 ?
    C3 C4 H4 . . 120.3 ?
    C4 C5 C6 . . 120.78(12) ?
    C4 C5 H5 . . 119.6 ?
    C6 C5 H5 . . 119.6 ?
    C5 C6 C1 . . 119.50(12) ?
    C5 C6 H6 . . 120.2 ?
    C1 C6 H6 . . 120.2 ?
    N2 C7 C9 . . 111.56(10) ?
    N2 C7 C8 . . 118.52(10) ?
    C9 C7 C8 . . 129.90(10) ?
    C7 C8 H8A . . 109.5 ?
    C7 C8 H8B . . 109.5 ?
    H8A C8 H8B . . 109.5 ?
    C7 C8 H8C . . 109.5 ?
    H8A C8 H8C . . 109.5 ?
    H8B C8 H8C . . 109.5 ?
    C11 C9 C7 . . 132.45(11) ?
    C11 C9 C10 . . 122.12(10) ?
    C7 C9 C10 . . 105.11(10) ?
    O1 C10 N1 . . 126.82(11) ?
    O1 C10 C9 . . 128.70(11) ?
    N1 C10 C9 . . 104.48(9) ?
    N3 C11 C9 . . 117.88(10) ?
    N3 C11 C12 . . 120.12(10) ?
    C9 C11 C12 . . 121.87(10) ?
    C17 C12 C13 . . 119.80(11) ?
    C17 C12 C11 . . 119.38(10) ?
    C13 C12 C11 . . 120.77(10) ?
    C14 C13 C12 . . 119.87(13) ?
    C14 C13 H13 . . 120.1 ?
    C12 C13 H13 . . 120.1 ?
    C15 C14 C13 . . 120.10(13) ?
    C15 C14 H14 . . 120.0 ?
    C13 C14 H14 . . 120.0 ?
    C14 C15 C16 . . 120.34(12) ?
    C14 C15 H15 . . 119.8 ?
    C16 C15 H15 . . 119.8 ?
    C15 C16 C17 . . 120.11(13) ?
    C15 C16 H16 . . 119.9 ?
    C17 C16 H16 . . 119.9 ?
    C16 C17 C12 . . 119.73(12) ?
    C16 C17 H17 . . 120.1 ?
    C12 C17 H17 . . 120.1 ?
    C19 C18 C23 . . 118.37(10) ?
    C19 C18 N3 . . 122.96(10) ?
    C23 C18 N3 . . 118.51(10) ?
    C20 C19 C18 . . 120.23(11) ?
    C20 C19 H19 . . 119.9 ?
    C18 C19 H19 . . 119.9 ?
    C19 C20 C21 . . 120.61(11) ?
    C19 C20 H20 . . 119.7 ?
    C21 C20 H20 . . 119.7 ?
    C22 C21 C20 . . 119.87(11) ?
    C22 C21 H21 . . 120.1 ?
    C20 C21 H21 . . 120.1 ?
    C21 C22 C23 . . 119.42(11) ?
    C21 C22 H22 . . 120.3 ?
    C23 C22 H22 . . 120.3 ?
    C22 C23 C18 . . 121.49(10) ?
    C22 C23 Cl1 . . 119.26(9) ?
    C18 C23 Cl1 . . 119.25(9) ?
    C10 N1 N2 . . 112.22(9) ?
    C10 N1 C1 . . 128.54(10) ?
    N2 N1 C1 . . 119.16(9) ?
    C7 N2 N1 . . 106.62(9) ?
    C11 N3 C18 . . 129.41(10) ?
    C11 N3 H3A . . 113.1(12) ?
    C18 N3 H3A . . 117.4(12) ?
loop_
    _geom_torsion_atom_site_label_1
    _geom_torsion_atom_site_label_2
    _geom_torsion_atom_site_label_3
    _geom_torsion_atom_site_label_4
    _geom_torsion_site_symmetry_1
    _geom_torsion_site_symmetry_2
    _geom_torsion_site_symmetry_3
    _geom_torsion_site_symmetry_4
    _geom_torsion
    _geom_torsion_publ_flag
    C6 C1 C2 C3 . . . . 3.56(19) ?
    N1 C1 C2 C3 . . . . -175.90(12) ?
    C1 C2 C3 C4 . . . . 0.2(2) ?
    C2 C3 C4 C5 . . . . -3.0(2) ?
    C3 C4 C5 C6 . . . . 2.1(2) ?
    C4 C5 C6 C1 . . . . 1.6(2) ?
    C2 C1 C6 C5 . . . . -4.49(19) ?
    N1 C1 C6 C5 . . . . 174.98(12) ?
    N2 C7 C9 C11 . . . . 174.02(13) ?
    C8 C7 C9 C11 . . . . -4.3(2) ?
    N2 C7 C9 C10 . . . . 0.57(14) ?
    C8 C7 C9 C10 . . . . -177.72(13) ?
    C11 C9 C10 O1 . . . . 5.5(2) ?
    C7 C9 C10 O1 . . . . 179.79(13) ?
    C11 C9 C10 N1 . . . . -174.35(11) ?
    C7 C9 C10 N1 . . . . -0.05(13) ?
    C7 C9 C11 N3 . . . . -170.78(12) ?
    C10 C9 C11 N3 . . . . 1.74(17) ?
    C7 C9 C11 C12 . . . . 5.1(2) ?
    C10 C9 C11 C12 . . . . 177.64(11) ?
    N3 C11 C12 C17 . . . . 63.52(15) ?
    C9 C11 C12 C17 . . . . -112.29(13) ?
    N3 C11 C12 C13 . . . . -119.24(13) ?
    C9 C11 C12 C13 . . . . 64.95(15) ?
    C17 C12 C13 C14 . . . . 0.82(18) ?
    C11 C12 C13 C14 . . . . -176.41(11) ?
    C12 C13 C14 C15 . . . . 1.23(19) ?
    C13 C14 C15 C16 . . . . -1.7(2) ?
    C14 C15 C16 C17 . . . . 0.0(2) ?
    C15 C16 C17 C12 . . . . 2.03(18) ?
    C13 C12 C17 C16 . . . . -2.44(17) ?
    C11 C12 C17 C16 . . . . 174.82(11) ?
    C23 C18 C19 C20 . . . . -0.05(17) ?
    N3 C18 C19 C20 . . . . 175.29(11) ?
    C18 C19 C20 C21 . . . . -0.23(18) ?
    C19 C20 C21 C22 . . . . 0.31(18) ?
    C20 C21 C22 C23 . . . . -0.10(17) ?
    C21 C22 C23 C18 . . . . -0.18(17) ?
    C21 C22 C23 Cl1 . . . . -179.40(9) ?
    C19 C18 C23 C22 . . . . 0.26(17) ?
    N3 C18 C23 C22 . . . . -175.30(10) ?
    C19 C18 C23 Cl1 . . . . 179.47(8) ?
    N3 C18 C23 Cl1 . . . . 3.92(14) ?
    O1 C10 N1 N2 . . . . 179.70(12) ?
    C9 C10 N1 N2 . . . . -0.45(13) ?
    O1 C10 N1 C1 . . . . 3.2(2) ?
    C9 C10 N1 C1 . . . . -176.98(11) ?
    C2 C1 N1 C10 . . . . 161.96(12) ?
    C6 C1 N1 C10 . . . . -17.50(19) ?
    C2 C1 N1 N2 . . . . -14.36(17) ?
    C6 C1 N1 N2 . . . . 166.17(11) ?
    C9 C7 N2 N1 . . . . -0.83(14) ?
    C8 C7 N2 N1 . . . . 177.68(11) ?
    C10 N1 N2 C7 . . . . 0.81(14) ?
    C1 N1 N2 C7 . . . . 177.71(11) ?
    C9 C11 N3 C18 . . . . -175.06(11) ?
    C12 C11 N3 C18 . . . . 8.97(18) ?
    C19 C18 N3 C11 . . . . 37.69(18) ?
    C23 C18 N3 C11 . . . . -146.98(12) ?
loop_
    _geom_hbond_atom_site_label_D
    _geom_hbond_atom_site_label_H
    _geom_hbond_atom_site_label_A
    _geom_hbond_site_symmetry_A
    _geom_hbond_distance_DH
    _geom_hbond_distance_HA
    _geom_hbond_distance_DA
    _geom_hbond_angle_DHA
    N3 H3A O1 . 0.879(18) 1.915(18) 2.6800(14) 144.5(16)
    C6 H6 O1 . 0.93 2.31 2.9027(16) 121
    C16 H16 O1 2_655 0.93 2.56 3.4797(17) 170
data_global
_journal_date_recd_electronic     2012-04-18
_journal_date_accepted     2012-05-04
_journal_name_full     'Acta Crystallographica, Section E'
_journal_year     2012
_journal_volume     68
_journal_issue      6
_journal_page_first     o1843
_journal_page_last     o1843
_journal_paper_category     QO
_journal_paper_doi     10.1107/S1600536812020004
_journal_coeditor_code     ZQ2164
_publ_contact_author_name     'Dr. Li Ning'
_publ_contact_author_address
;
Department of Orthopaedics, The First Affiliated Hospital of Dalian Medical
University, Dalian 116011, People's Republic of China
;
_publ_contact_author_email     lining1957@126.com
_publ_contact_author_fax     '86 0451 86413721'
_publ_contact_author_phone     '86 0451 86413721'
_publ_section_title
;\
(4<i>Z</i>)-4-[(2-Chloroanilino)(phenyl)methylidene]-3-methyl-1-phenyl-\
1<i>H</i>-pyrazol-5(4<i>H</i>)-one
;
loop_
    _publ_author_name
    _publ_author_footnote
    _publ_author_address
    'Xu, Li-Ying' .
;
School of Chemical Engineering and Technology, Harbin Institute of Technology,
Harbin 150001, People's Republic of China
School of Science, Harbin University, Harbin 150080,
People's Republic of China
;
    'Li, Ning' .
;
School of Chemical Engineering and Technology, Harbin Institute of Technology,
Harbin 150001, People's Republic of China
;
    'Li, Jia-Min' .
;
School of Science, Northeast Forestry University, Harbin 150040,
People's Republic of China
;
    'Zhang, Heng-Qiang' .
;
Department of Chemistry, East China Normal University, Shanghai 200062,
People's Republic of China
;
    'Sun, Zhen-Hai' .
;
School of Science, Harbin University, Harbin 150080, People's Republic of China
;
_publ_section_synopsis     .
