# Supplementary material for: (4Z)-4-[(2-Chloro­anilino)(phen­yl)methyl­idene]-3-methyl-1-phenyl-1H-pyrazol-5(4H)-one
Source: Acta Crystallogr Sect E Struct Rep Online. 2012 May 23;68(Pt 6):o1843. doi: 10.1107/S1600536812020004 (PMC3379412; doi:10.1107/S1600536812020004)
Supplement: Supplementary file 2 [file e-68-o1843-Isup2.hkl]

# 
# h,k,l, Fc-squared, Fo-squared, sigma(Fo-squared) and status flag 
# 
data_I
_shelx_title ' mo_2011122502_0m in P2(1)/n' 
_shelx_refln_list_code          4 
_shelx_F_calc_maximum      170.51 
_exptl_crystal_F_000       936.00 
_reflns_d_resolution_high  0.7511 
 
loop_ 
 _symmetry_equiv_pos_as_xyz 
 'x, y, z' 
 '-x+1/2, y+1/2, -z+1/2' 
 '-x, -y, -z' 
 'x-1/2, -y-1/2, z-1/2' 
 
_cell_length_a     9.0425 
_cell_length_b    18.5180 
_cell_length_c    11.1983 
_cell_angle_alpha  90.000 
_cell_angle_beta   90.423 
_cell_angle_gamma  90.000 
 
_shelx_F_squared_multiplier     1.000 
 
loop_ 
 _refln_index_h 
 _refln_index_k 
 _refln_index_l 
 _refln_F_squared_calc 
 _refln_F_squared_meas 
 _refln_F_squared_sigma 
 _refln_observed_status 
   2   0   0       73.78       81.02      1.15 o 
   4   0   0     2792.70     2905.32     27.43 o 
   6   0   0        1.06       13.18      1.03 o 
   8   0   0      127.55      104.39      2.56 o 
  10   0   0       88.24       83.46      2.58 o 
  12   0   0       19.78       25.67      3.99 o 
   1   1   0      340.58      333.16      3.63 o 
   2   1   0     8389.13     8544.40     42.48 o 
   3   1   0       70.87       57.82      1.09 o 
   4   1   0       84.80      101.61      3.08 o 
   5   1   0     1695.40     1750.07      9.99 o 
   6   1   0      113.60      134.21      1.63 o 
   7   1   0        1.47        3.42      0.71 o 
   8   1   0        6.54        6.74      0.82 o 
   9   1   0       52.28       56.75      1.81 o 
  10   1   0        0.03        0.19      0.93 o 
  11   1   0      171.44      173.27      3.78 o 
  12   1   0        5.28        4.14      2.22 o 
   0   2   0     9579.26     9072.36    118.66 o 
   1   2   0     3450.08     3265.72     43.93 o 
   2   2   0    29073.76    28054.34    178.09 o 
   3   2   0     3533.29     3636.29     20.96 o 
   4   2   0       36.47       32.68      0.86 o 
   5   2   0     2558.77     2677.29     13.66 o 
   6   2   0      283.67      277.15      2.42 o 
   7   2   0      131.93      130.88      1.79 o 
   8   2   0       41.92       35.21      1.32 o 
   9   2   0      113.28      104.23      1.86 o 
  10   2   0        9.68        6.62      1.12 o 
  11   2   0       17.24       13.79      1.51 o 
   1   3   0      193.50      186.27      2.11 o 
   2   3   0     9870.11     9915.56     74.29 o 
   3   3   0    11568.00    11308.62     65.76 o 
   4   3   0       77.82       58.99      1.19 o 
   5   3   0      559.39      527.91      3.10 o 
   6   3   0     1262.87     1264.83      7.60 o 
   7   3   0      140.59      152.52      1.93 o 
   8   3   0      178.29      182.47      2.21 o 
   9   3   0      456.95      472.20      4.01 o 
  10   3   0        5.22        7.20      1.24 o 
  11   3   0       12.58       14.74      1.92 o 
   0   4   0     1218.80     1345.87     12.81 o 
   1   4   0     4078.16     4072.40     26.63 o 
   2   4   0    13941.28    13913.93     80.65 o 
   3   4   0      556.47      609.50      6.48 o 
   4   4   0      842.44      952.28      6.91 o 
   5   4   0      274.10      284.58      2.02 o 
   6   4   0     1096.83     1039.20      6.02 o 
   7   4   0      352.14      334.98      2.92 o 
   8   4   0        5.19        6.82      0.87 o 
   9   4   0      137.61      129.98      2.45 o 
  10   4   0        2.85        2.68      1.21 o 
  11   4   0        2.07        0.00      1.53 o 
   1   5   0    11989.12    12069.25     64.39 o 
   2   5   0     1159.53     1238.98      7.47 o 
   3   5   0     1371.78     1480.57     10.02 o 
   4   5   0       79.27       76.69      1.34 o 
   5   5   0     1162.54     1167.61      6.94 o 
   6   5   0     1428.43     1500.23      8.19 o 
   7   5   0       87.90       84.61      1.61 o 
   8   5   0       22.27       20.14      1.11 o 
   9   5   0        6.49        5.66      1.17 o 
  10   5   0      330.55      327.86      4.94 o 
  11   5   0      241.60      243.99      5.27 o 
   0   6   0       85.39      179.39      1.92 o 
   1   6   0     4556.91     4656.88     24.62 o 
   2   6   0       19.94       32.20      0.71 o 
   3   6   0     1581.58     1742.89     11.76 o 
   4   6   0     4160.45     4667.79     27.16 o 
   5   6   0      307.21      264.40      2.22 o 
   6   6   0      150.68      154.02      1.79 o 
   7   6   0      614.60      563.85      4.40 o 
   8   6   0      733.54      757.24      6.65 o 
   9   6   0      148.62      145.56      4.59 o 
  10   6   0        0.02        0.71      1.42 o 
  11   6   0      212.66      211.67      5.24 o 
   1   7   0      996.48     1057.55      6.03 o 
   2   7   0      504.69      467.79      3.67 o 
   3   7   0     1714.33     1774.58     11.98 o 
   4   7   0     1835.51     1982.85     12.11 o 
   5   7   0      348.42      355.15      2.72 o 
   6   7   0        0.06        1.11      0.77 o 
   7   7   0      142.06      122.94      1.60 o 
   8   7   0       12.48        6.86      1.03 o 
   9   7   0      901.53      852.60      8.88 o 
  10   7   0      181.90      188.90      3.83 o 
  11   7   0      171.24      194.31      5.14 o 
   0   8   0     1926.64     2235.96     17.12 o 
   1   8   0      524.97      722.50      4.36 o 
   2   8   0      251.26      281.97      1.95 o 
   3   8   0        9.40        6.68      0.82 o 
   4   8   0        3.47        5.09      0.80 o 
   5   8   0       60.67       55.21      1.03 o 
   6   8   0       78.74       91.02      1.43 o 
   7   8   0     1498.44     1499.32      9.11 o 
   8   8   0      175.68      190.95      3.50 o 
   9   8   0        0.61        6.56      1.48 o 
  10   8   0        9.07        6.42      2.02 o 
  11   8   0       90.07      102.49      3.93 o 
   1   9   0      226.16      265.76      2.07 o 
   2   9   0     9378.95     9966.53     57.92 o 
   3   9   0     1025.63     1065.55      7.83 o 
   4   9   0      619.53      540.72      4.80 o 
   5   9   0        0.03        0.30      0.70 o 
   6   9   0       86.55      107.18      1.58 o 
   7   9   0        5.71        9.86      1.38 o 
   8   9   0      107.20      105.83      2.79 o 
   9   9   0      195.07      200.39      4.64 o 
  10   9   0       63.01       62.56      5.70 o 
  11   9   0      343.84      320.76      6.75 o 
   0  10   0     1451.06     1692.39     13.39 o 
   1  10   0      216.77      297.62      2.27 o 
   2  10   0      993.89     1055.39      6.28 o 
   3  10   0      748.88      794.43      5.53 o 
   4  10   0      282.83      287.22      2.59 o 
   5  10   0     1723.36     1661.88     13.66 o 
   6  10   0       24.55       20.28      0.97 o 
   7  10   0       32.12       38.65      1.80 o 
   8  10   0      448.74      449.10     12.12 o 
   9  10   0       50.23       52.79      3.03 o 
  10  10   0       76.18       68.40      3.23 o 
   1  11   0      108.04      107.91      1.32 o 
   2  11   0     4273.15     4481.70     24.06 o 
   3  11   0      225.43      246.76      1.99 o 
   4  11   0      398.91      355.92      3.44 o 
   5  11   0      145.65      151.11      2.00 o 
   6  11   0      165.90      164.59      2.98 o 
   7  11   0      503.24      467.08      7.06 o 
   8  11   0      848.00      812.00     22.82 o 
   9  11   0       63.23       53.67      3.71 o 
  10  11   0      341.26      349.44     10.27 o 
   0  12   0       42.07       47.47      2.57 o 
   1  12   0      155.50      132.00      2.38 o 
   2  12   0      183.10      195.95      1.96 o 
   3  12   0       58.74       64.98      1.28 o 
   4  12   0      206.79      207.92      2.22 o 
   5  12   0      357.08      364.93      3.70 o 
   6  12   0      371.71      391.44      6.15 o 
   7  12   0      110.29      127.07      6.70 o 
   8  12   0       28.11       30.59      3.85 o 
   9  12   0      187.50      182.86      4.84 o 
  10  12   0       30.16       35.03      2.85 o 
   1  13   0       64.88       68.47      1.56 o 
   2  13   0       20.64       13.86      0.84 o 
   3  13   0      107.38      113.09      1.55 o 
   4  13   0      213.18      211.10      2.35 o 
   5  13   0       40.60       33.09      2.11 o 
   6  13   0       60.31       63.36      3.57 o 
   7  13   0      139.50      142.35      4.71 o 
   8  13   0      616.41      567.82      8.47 o 
   9  13   0       20.30       20.38      2.31 o 
  10  13   0      117.22      125.82      5.42 o 
   0  14   0       60.57       49.52      1.99 o 
   1  14   0     2221.31     2249.79     22.03 o 
   2  14   0      223.35      238.11      2.81 o 
   3  14   0     1746.79     1736.80     11.19 o 
   4  14   0      780.66      852.93      7.86 o 
   5  14   0        5.00        1.03      1.84 o 
   6  14   0       72.96       72.32      2.92 o 
   7  14   0      147.34      147.43      4.03 o 
   8  14   0      146.16      137.13      4.56 o 
   9  14   0       35.18       30.20      2.52 o 
   1  15   0        3.26        4.85      1.43 o 
   2  15   0       68.00       46.18      1.46 o 
   3  15   0       64.31       50.63      1.52 o 
   4  15   0      141.59      139.26      2.26 o 
   5  15   0        0.48        1.58      1.38 o 
   6  15   0       10.76        4.14      1.61 o 
   7  15   0       66.61       63.75      3.03 o 
   8  15   0      103.08       98.27      3.63 o 
   9  15   0      136.53      135.84      6.85 o 
   0  16   0     2098.43     2127.89     30.52 o 
   1  16   0        4.85        4.87      0.96 o 
   2  16   0      388.19      433.80      4.98 o 
   3  16   0      289.91      233.56      2.95 o 
   4  16   0       14.17        8.91      1.24 o 
   5  16   0        1.76        4.14      2.71 o 
   6  16   0      144.75      150.01      6.28 o 
   7  16   0      161.59      157.64      4.33 o 
   8  16   0       74.37       70.73      3.32 o 
   9  16   0       54.51       63.18      3.99 o 
   1  17   0       17.19       14.74      1.57 o 
   2  17   0      434.00      438.74      5.10 o 
   3  17   0      489.78      459.74      4.62 o 
   4  17   0      289.31      316.75      5.64 o 
   5  17   0       42.60       44.61      2.62 o 
   6  17   0        5.62        5.21      3.00 o 
   7  17   0      165.82      153.80      4.44 o 
   8  17   0        0.90        2.45      1.91 o 
   0  18   0      120.05      138.63      4.85 o 
   1  18   0      387.08      358.24      4.54 o 
   2  18   0      168.32      176.62      3.10 o 
   3  18   0       75.90       77.38      4.14 o 
   4  18   0      305.43      299.92      6.70 o 
   5  18   0      108.16      109.89      4.28 o 
   6  18   0       35.17       36.05      2.52 o 
   7  18   0       88.21       96.24      3.73 o 
   8  18   0      167.57      175.57      4.84 o 
   1  19   0      131.79      130.92      2.79 o 
   2  19   0       66.43       61.24      2.17 o 
   3  19   0       11.69        7.24      1.61 o 
   4  19   0      230.31      206.36      4.63 o 
   5  19   0      154.89      147.08      4.10 o 
   6  19   0      329.97      312.82      6.15 o 
   7  19   0       43.69       51.10      3.23 o 
   0  20   0     1075.35     1114.43     18.54 o 
   1  20   0      120.48      119.17      3.53 o 
   2  20   0       54.31       54.00      3.57 o 
   3  20   0      145.65      144.50      6.70 o 
   4  20   0      957.35      953.35     12.10 o 
   5  20   0        3.91        1.58      1.78 o 
   6  20   0      316.39      370.35      6.75 o 
   7  20   0       25.45       21.39      3.71 o 
   1  21   0       11.85       10.27      1.71 o 
   2  21   0        0.14       -1.37      1.37 o 
   3  21   0      123.13      131.04      4.85 o 
   4  21   0       71.65       65.54      3.21 o 
   5  21   0        1.26        2.78      1.91 o 
   6  21   0      252.17      254.66      9.13 o 
   0  22   0       37.67       31.66      3.14 o 
   1  22   0       29.90       33.37      3.42 o 
   2  22   0       28.68       24.25      3.42 o 
   3  22   0       81.71       96.38      6.56 o 
   4  22   0      432.54      436.43     13.83 o 
   5  22   0        0.24        1.30      1.78 o 
   1  23   0        6.81        7.70      2.85 o 
   2  23   0        6.40        2.85      2.85 o 
   3  23   0       85.48       99.55      5.42 o 
   4  23   0       55.84       59.27      3.21 o 
   1  24   0        3.25        1.71      2.57 o 
   2  24   0        0.55       -2.28      2.57 o 
 -11   0   1       11.24       14.26      3.42 o 
  -9   0   1      465.45      475.34      6.89 o 
  -7   0   1      174.60      198.68      3.06 o 
  -5   0   1      184.86      209.60      3.55 o 
  -3   0   1     5775.66     5554.24     51.94 o 
  -1   0   1      553.29      545.66      7.42 o 
   3   0   1     1682.16     1640.72     15.73 o 
   5   0   1     3242.51     3375.27     26.18 o 
   7   0   1      156.06      173.23      2.91 o 
   9   0   1      827.77      858.00      8.67 o 
  11   0   1      699.73      708.16      8.01 o 
 -11   1   1       62.77       61.36      3.23 o 
 -10   1   1      395.53      401.32      5.53 o 
  -9   1   1        0.12       -0.78      0.90 o 
  -8   1   1      521.28      469.61      3.78 o 
  -7   1   1       75.07       74.02      1.40 o 
  -6   1   1     1305.11     1252.80      7.70 o 
  -5   1   1      764.60      819.03      5.64 o 
  -4   1   1     4524.74     4786.01     31.38 o 
  -3   1   1       11.15       12.78      0.63 o 
  -2   1   1       66.45       50.73      0.87 o 
  -1   1   1      762.98      738.91     13.69 o 
   0   1   1      374.38      449.20      6.42 o 
   2   1   1    18604.58    18889.14    122.10 o 
   3   1   1     3794.81     4016.11     26.02 o 
   4   1   1     1890.48     1866.37     11.48 o 
   5   1   1     1347.10     1441.01      8.42 o 
   6   1   1      783.88      716.59      4.81 o 
   7   1   1       31.41       31.35      1.08 o 
   8   1   1      343.15      339.11      3.36 o 
   9   1   1       40.97       43.32      1.53 o 
  10   1   1      157.48      157.08      2.33 o 
  11   1   1       18.56       21.36      1.76 o 
 -11   2   1      187.32      192.80      7.13 o 
 -10   2   1      121.32      105.04      2.48 o 
  -9   2   1       74.98       86.54      2.31 o 
  -8   2   1      117.13      113.14      1.98 o 
  -7   2   1      695.66      698.91      4.86 o 
  -6   2   1      151.41      185.32      2.28 o 
  -5   2   1     2855.90     3002.79     18.14 o 
  -4   2   1     1428.99     1565.40     10.80 o 
  -3   2   1      189.73      186.91      1.96 o 
  -2   2   1     1422.66     1413.46      8.36 o 
  -1   2   1      678.56      748.30      7.05 o 
   0   2   1     4817.63     4625.14     43.16 o 
   1   2   1     3260.09     3200.61     20.85 o 
   2   2   1    17761.19    17769.99    158.69 o 
   3   2   1      119.95      141.44      1.53 o 
   4   2   1     1867.45     1915.34     17.11 o 
   5   2   1      459.35      459.41      3.06 o 
   6   2   1      318.42      317.48      2.68 o 
   7   2   1        5.50        5.81      0.73 o 
   8   2   1       80.08       87.73      1.67 o 
   9   2   1      424.83      444.48      3.88 o 
  10   2   1       24.66       25.05      1.28 o 
  11   2   1      314.59      344.30      4.05 o 
 -11   3   1      213.40      199.83      5.14 o 
 -10   3   1        0.76        0.05      1.37 o 
  -9   3   1        4.60        0.50      1.04 o 
  -8   3   1      122.70      112.65      1.93 o 
  -7   3   1        2.57        5.46      0.83 o 
  -6   3   1     2967.73     3012.58     16.63 o 
  -5   3   1       74.73       84.41      1.32 o 
  -4   3   1        4.69        9.47      0.55 o 
  -3   3   1      614.11      640.74      4.52 o 
  -2   3   1      605.72      674.10      3.86 o 
  -1   3   1      362.14      397.88      3.50 o 
   0   3   1      521.99      453.16      5.36 o 
   1   3   1     1796.36     1820.56     15.19 o 
   2   3   1      547.34      573.80      5.61 o 
   3   3   1       23.61       36.67      0.86 o 
   4   3   1     3543.32     3787.57     29.81 o 
   5   3   1     1810.56     2012.77      9.78 o 
   6   3   1      936.51      946.97      6.05 o 
   7   3   1       11.77       20.08      1.14 o 
   8   3   1     1556.61     1536.20      9.51 o 
   9   3   1       12.59        9.38      0.97 o 
  10   3   1        3.33        1.66      1.01 o 
  11   3   1      267.11      267.59      4.13 o 
 -11   4   1        0.49       -1.43      1.48 o 
 -10   4   1      198.05      208.24      3.90 o 
  -9   4   1      222.44      222.37      3.19 o 
  -8   4   1        3.91        4.17      1.01 o 
  -7   4   1       19.27       23.00      1.00 o 
  -6   4   1      216.22      215.10      2.26 o 
  -5   4   1      192.20      256.56      5.01 o 
  -4   4   1     1873.82     1952.33      9.93 o 
  -3   4   1      443.85      402.42      3.10 o 
  -2   4   1       18.69       13.98      1.07 o 
  -1   4   1    12215.01    12348.09     92.14 o 
   0   4   1      590.03      519.43      3.37 o 
   1   4   1     2171.44     2208.23     14.40 o 
   2   4   1      241.51      242.82      2.67 o 
   3   4   1       86.46       59.46      1.31 o 
   4   4   1     9121.63     9603.48     62.42 o 
   5   4   1      975.57     1080.90      6.02 o 
   6   4   1      252.73      243.84      2.00 o 
   7   4   1        2.51        2.43      0.73 o 
   8   4   1      101.69      104.49      1.78 o 
   9   4   1      273.76      281.07      2.95 o 
  10   4   1       77.75       83.47      2.06 o 
  11   4   1      319.57      332.98      5.21 o 
 -11   5   1      102.89      102.69      3.13 o 
 -10   5   1       25.55       18.75      1.83 o 
  -9   5   1        1.50        0.57      1.32 o 
  -8   5   1       92.18      100.17      2.11 o 
  -7   5   1       19.75       10.95      0.89 o 
  -6   5   1       92.78       86.05      1.61 o 
  -5   5   1      519.89      486.25      4.88 o 
  -4   5   1     1061.47     1065.35      5.37 o 
  -3   5   1      276.08      333.13      2.84 o 
  -2   5   1        1.52        2.49      0.37 o 
  -1   5   1     8122.15     8059.65     52.61 o 
   0   5   1     1956.43     2114.08     12.50 o 
   1   5   1     5402.28     5172.62     30.36 o 
   2   5   1     8434.62     8983.20     59.06 o 
   3   5   1     1622.66     1759.59     11.86 o 
   4   5   1      894.06      887.46      7.62 o 
   5   5   1     1463.92     1383.38      9.53 o 
   6   5   1     2048.08     2195.65     12.48 o 
   7   5   1       20.31       11.91      0.78 o 
   8   5   1       50.10       55.93      1.76 o 
   9   5   1        0.81        1.84      1.04 o 
  10   5   1      176.87      163.05      2.98 o 
  11   5   1        6.00        4.71      2.11 o 
 -11   6   1        0.35        0.57      1.65 o 
 -10   6   1      110.59      115.82      3.18 o 
  -9   6   1      951.42      961.11      9.71 o 
  -8   6   1      354.90      396.05      5.72 o 
  -7   6   1      298.77      278.02      3.10 o 
  -6   6   1     1017.58     1005.01      6.86 o 
  -5   6   1      113.63      126.36      1.64 o 
  -4   6   1     1124.17     1144.60      6.18 o 
  -3   6   1      887.45      856.23      5.55 o 
  -2   6   1     1064.02     1231.24      7.47 o 
  -1   6   1     1791.34     1781.64     10.58 o 
   0   6   1       29.82       46.01      0.70 o 
   1   6   1     3112.73     3184.35     18.67 o 
   2   6   1      139.04      147.31      2.52 o 
   3   6   1        0.11        1.91      0.45 o 
   4   6   1     2223.92     2159.25     18.21 o 
   5   6   1      238.57      281.95      4.49 o 
   6   6   1     1036.48     1015.12      6.96 o 
   7   6   1      384.49      400.77      2.91 o 
   8   6   1      297.45      314.06      3.00 o 
   9   6   1      118.45      125.68      2.56 o 
  10   6   1      153.61      161.73      4.53 o 
  11   6   1       14.71       12.89      2.42 o 
 -11   7   1        3.95       -0.94      1.59 o 
 -10   7   1       38.97       32.05      2.19 o 
  -9   7   1       34.40       29.80      2.05 o 
  -8   7   1        1.03        6.15      1.32 o 
  -7   7   1       75.17       57.61      1.71 o 
  -6   7   1        5.74        3.68      0.68 o 
  -5   7   1      153.21      140.29      1.60 o 
  -4   7   1      328.46      338.95      2.31 o 
  -3   7   1      444.49      479.06      3.83 o 
  -2   7   1     1846.27     2040.00     13.55 o 
  -1   7   1     2315.41     2365.82     14.03 o 
   0   7   1      610.81      609.38      3.70 o 
   1   7   1     2742.10     2744.31     16.22 o 
   2   7   1     1160.21     1226.35      8.44 o 
   3   7   1     1226.77     1336.54      9.29 o 
   4   7   1      607.90      647.37      5.76 o 
   5   7   1       14.08       12.86      0.95 o 
   6   7   1     1348.48     1341.03      9.91 o 
   7   7   1     2812.41     2851.06     14.98 o 
   8   7   1      312.56      332.41      3.10 o 
   9   7   1       80.34       86.38      2.68 o 
  10   7   1      154.25      159.45      4.33 o 
  11   7   1       31.93       30.37      2.82 o 
 -11   8   1       90.38       95.17      3.82 o 
 -10   8   1      761.72      740.67     10.71 o 
  -9   8   1      839.40      859.66      9.00 o 
  -8   8   1      622.25      651.30      8.02 o 
  -7   8   1      858.16      900.38      8.78 o 
  -6   8   1        3.35        4.62      0.79 o 
  -5   8   1        0.50        1.29      0.57 o 
  -4   8   1      217.00      219.51      1.95 o 
  -3   8   1      884.26      930.27      6.77 o 
  -2   8   1      182.97      114.92      1.18 o 
  -1   8   1        0.85        0.67      0.36 o 
   0   8   1     1161.35     1312.91      7.41 o 
   1   8   1      616.37      686.49      4.67 o 
   2   8   1     1380.76     1412.52      8.01 o 
   3   8   1      215.05      208.32      1.96 o 
   4   8   1      186.35      136.43      2.13 o 
   5   8   1      333.65      308.93      3.45 o 
   6   8   1       39.90       34.98      1.62 o 
   7   8   1      456.72      458.23      4.00 o 
   8   8   1        1.33       -0.94      0.94 o 
   9   8   1       72.40       60.46      3.99 o 
  10   8   1      163.54      171.93      4.63 o 
  11   8   1      178.46      150.18      6.99 o 
 -11   9   1       89.82       93.52      3.99 o 
 -10   9   1        0.17        1.37      1.91 o 
  -9   9   1        0.04       -0.19      1.32 o 
  -8   9   1        0.08        0.26      1.20 o 
  -7   9   1     1959.01     1920.74     16.35 o 
  -6   9   1      182.84      196.37      3.17 o 
  -5   9   1      159.42      165.81      2.71 o 
  -4   9   1        1.37        1.50      0.78 o 
  -3   9   1     1879.01     2007.47     12.17 o 
  -2   9   1      109.58      137.22      1.48 o 
  -1   9   1      218.34      177.06      1.54 o 
   0   9   1      214.70      210.28      1.61 o 
   1   9   1     2076.13     2202.28     13.34 o 
   2   9   1      184.01      239.57      1.94 o 
   3   9   1     2091.40     2169.13     12.01 o 
   4   9   1       26.43       24.99      1.45 o 
   5   9   1      984.84      930.32      8.07 o 
   6   9   1       54.55       48.74      1.21 o 
   7   9   1       19.03       17.94      1.07 o 
   8   9   1        1.22        0.43      1.61 o 
   9   9   1     1048.57      992.12     14.12 o 
  10   9   1        9.91        7.78      2.02 o 
  11   9   1        6.26        3.14      2.11 o 
 -10  10   1      165.82      166.93      4.74 o 
  -9  10   1        2.24        2.14      1.82 o 
  -8  10   1       55.35       58.14      2.29 o 
  -7  10   1      101.28      100.53      2.93 o 
  -6  10   1       53.76       70.11      2.13 o 
  -5  10   1        0.14        1.77      0.91 o 
  -4  10   1      143.86      134.41      1.68 o 
  -3  10   1       37.57       32.30      0.84 o 
  -2  10   1     3472.99     3621.42     19.52 o 
  -1  10   1       14.18       20.97      0.79 o 
   0  10   1        0.52        6.25      0.46 o 
   1  10   1       33.57       41.60      1.02 o 
   2  10   1     2777.51     2716.50     13.75 o 
   3  10   1     1809.37     1765.59     17.29 o 
   4  10   1       34.44       22.19      1.15 o 
   5  10   1       13.19       10.03      0.87 o 
   6  10   1        0.16       -0.35      0.72 o 
   7  10   1       31.66       34.60      1.32 o 
   8  10   1      355.22      361.35     13.83 o 
   9  10   1       55.25       57.85      3.12 o 
  10  10   1      220.78      210.22      5.24 o 
 -10  11   1       21.60       16.55      2.42 o 
  -9  11   1      185.17      165.15      4.44 o 
  -8  11   1       48.06       40.36      2.62 o 
  -7  11   1      388.22      414.45      5.20 o 
  -6  11   1      474.55      431.18      5.14 o 
  -5  11   1      889.40      854.72     16.30 o 
  -4  11   1       21.54       28.04      1.84 o 
  -3  11   1      511.33      568.56      3.80 o 
  -2  11   1      215.14      198.41      1.85 o 
  -1  11   1      320.62      319.15      2.72 o 
   0  11   1     1603.01     1739.97      9.80 o 
   1  11   1      370.33      282.80      2.33 o 
   2  11   1        1.11        7.95      0.60 o 
   3  11   1      551.12      621.68      5.29 o 
   4  11   1      288.28      274.91      3.17 o 
   5  11   1      408.85      390.31      3.96 o 
   6  11   1       12.00       15.94      2.36 o 
   7  11   1     1044.39     1004.35     12.20 o 
   8  11   1      139.95      142.97      4.99 o 
   9  11   1      448.15      448.91      9.41 o 
  10  11   1        0.94        0.99      1.91 o 
 -10  12   1      175.37      199.87      5.24 o 
  -9  12   1       15.21       17.40      2.71 o 
  -8  12   1      365.51      352.08     13.69 o 
  -7  12   1       16.70       10.79      1.37 o 
  -6  12   1     1011.89      957.45      9.20 o 
  -5  12   1       56.47       56.22      1.85 o 
  -4  12   1     1728.21     1708.22     12.12 o 
  -3  12   1      387.93      396.49      3.03 o 
  -2  12   1     1118.31     1128.22      6.81 o 
  -1  12   1        4.58        4.03      0.80 o 
   0  12   1       38.26       46.66      1.59 o 
   1  12   1       75.91       64.55      1.30 o 
   2  12   1     1146.19     1147.26      7.68 o 
   3  12   1       27.20       26.48      1.40 o 
   4  12   1      131.82      126.16      2.09 o 
   5  12   1       55.62       46.38      1.56 o 
   6  12   1      748.85      749.97     11.58 o 
   7  12   1       57.38       56.12      4.42 o 
   8  12   1      124.71      116.94      3.73 o 
   9  12   1       17.15       19.08      2.31 o 
  10  12   1       11.90       11.60      2.19 o 
 -10  13   1       53.71       53.62      7.27 o 
  -9  13   1       59.01       46.81      3.03 o 
  -8  13   1      135.55      134.12      3.93 o 
  -7  13   1      141.23      145.05      3.83 o 
  -6  13   1       30.74       19.83      1.42 o 
  -5  13   1      389.17      347.25      3.69 o 
  -4  13   1       44.56       41.99      1.45 o 
  -3  13   1       54.95       51.53      1.42 o 
  -2  13   1       79.60       82.74      1.66 o 
  -1  13   1      506.19      451.90      4.06 o 
   0  13   1       36.43       26.45      1.01 o 
   1  13   1       14.04       14.90      0.86 o 
   2  13   1     1880.75     1904.53     12.09 o 
   3  13   1      209.32      189.27      3.47 o 
   4  13   1      179.23      177.15      2.29 o 
   5  13   1      173.04      178.12      2.62 o 
   6  13   1      870.32      890.43     23.53 o 
   7  13   1      183.58      184.17     13.55 o 
   8  13   1        9.89       11.76      2.02 o 
   9  13   1       48.21       49.92      3.03 o 
  10  13   1        0.00       -1.57      1.82 o 
  -9  14   1        2.39        2.39      1.91 o 
  -8  14   1       35.14       30.84      3.85 o 
  -7  14   1       25.23       24.17      2.22 o 
  -6  14   1      133.12      128.25      3.63 o 
  -5  14   1       30.43       29.89      1.63 o 
  -4  14   1     1589.46     1526.84     11.36 o 
  -3  14   1      652.67      683.74      5.11 o 
  -2  14   1     1376.22     1331.48     11.46 o 
  -1  14   1     1081.24     1068.32      8.12 o 
   0  14   1       44.26       50.78      1.48 o 
   1  14   1        9.96       11.92      0.92 o 
   2  14   1      141.07      154.25      2.06 o 
   3  14   1     3200.59     3092.37     19.00 o 
   4  14   1     2160.18     2241.33     14.28 o 
   5  14   1       32.30       28.85      1.94 o 
   6  14   1       62.83       60.07      2.82 o 
   7  14   1      302.47      276.69      6.42 o 
   8  14   1       76.04       79.65      3.32 o 
   9  14   1        0.95       -2.14      2.14 o 
  -9  15   1       94.39       87.65      3.82 o 
  -8  15   1       62.35       54.57      3.12 o 
  -7  15   1      210.17      204.85      7.70 o 
  -6  15   1       98.21       90.95      3.12 o 
  -5  15   1        5.58        1.16      1.50 o 
  -4  15   1       59.58       46.80      1.94 o 
  -3  15   1      225.98      210.22      2.35 o 
  -2  15   1        2.15        3.48      0.90 o 
  -1  15   1      341.96      364.26      5.31 o 
   0  15   1      401.67      385.43      4.89 o 
   1  15   1     1217.82     1137.63     10.15 o 
   2  15   1       58.59       57.31      1.89 o 
   3  15   1        2.14        4.73      0.94 o 
   4  15   1      541.81      505.68      4.87 o 
   5  15   1      391.44      363.36      6.06 o 
   6  15   1        8.58        8.09      1.37 o 
   7  15   1        1.77        4.80      1.71 o 
   8  15   1      141.40      133.07      4.03 o 
   9  15   1      132.70      122.00      4.22 o 
  -9  16   1        1.20       -1.62      1.91 o 
  -8  16   1       32.06       34.22      2.72 o 
  -7  16   1      215.79      198.88      4.74 o 
  -6  16   1        5.70        4.24      1.58 o 
  -5  16   1      303.59      292.14      5.43 o 
  -4  16   1     1831.21     1754.49     18.85 o 
  -3  16   1      865.97      882.82      8.43 o 
  -2  16   1        0.58        2.27      0.90 o 
  -1  16   1     1238.19     1345.16     11.68 o 
   0  16   1     1120.00     1132.32     10.09 o 
   1  16   1      243.43      227.30      3.40 o 
   2  16   1      101.12       87.38      2.79 o 
   3  16   1      586.57      614.14      5.63 o 
   4  16   1      366.81      363.58      4.02 o 
   5  16   1       14.06       18.54      1.46 o 
   6  16   1        6.43        3.92      2.20 o 
   7  16   1        0.03        1.00      1.61 o 
   8  16   1        3.78        1.61      1.71 o 
   9  16   1       21.05       17.30      2.40 o 
  -8  17   1       10.72        9.28      2.11 o 
  -7  17   1       46.92       38.03      2.72 o 
  -6  17   1       12.63       11.45      1.91 o 
  -5  17   1       88.88       97.59      4.42 o 
  -4  17   1       28.46       26.30      1.99 o 
  -3  17   1        6.63        9.26      2.57 o 
  -2  17   1       10.53       14.84      1.82 o 
  -1  17   1      124.32      139.83      6.10 o 
   0  17   1      978.55      963.13     11.19 o 
   1  17   1      484.92      493.39      5.54 o 
   2  17   1     1372.62     1284.33     11.58 o 
   3  17   1       17.71       13.04      1.13 o 
   4  17   1        1.64        0.26      0.89 o 
   5  17   1       76.16       72.60      4.00 o 
   6  17   1       44.47       37.86      2.52 o 
   7  17   1      404.45      393.45      6.96 o 
   8  17   1       58.15       75.54      3.53 o 
  -8  18   1       13.54        4.88      2.11 o 
  -7  18   1        9.00       15.82      3.57 o 
  -6  18   1       40.81       30.97      2.42 o 
  -5  18   1      206.76      203.48      7.70 o 
  -4  18   1       59.64       53.30      3.00 o 
  -3  18   1      416.25      408.56      9.27 o 
  -2  18   1     1020.84      963.04     11.38 o 
  -1  18   1      212.95      217.45      3.33 o 
   0  18   1      640.71      642.37      8.37 o 
   1  18   1       13.58       14.24      1.32 o 
   2  18   1      291.78      289.00      4.11 o 
   3  18   1       49.33       56.59      1.78 o 
   4  18   1        5.66        5.56      1.30 o 
   5  18   1      529.93      510.80     10.55 o 
   6  18   1       99.32       92.48      3.99 o 
   7  18   1       12.78       16.60      2.42 o 
   8  18   1       82.55       84.10      3.73 o 
  -7  19   1       13.61       11.46      2.28 o 
  -6  19   1        0.40       -0.57      1.78 o 
  -5  19   1      141.18      130.34      4.02 o 
  -4  19   1      269.85      261.20      9.41 o 
  -3  19   1       98.03      103.44      3.21 o 
  -2  19   1      789.32      812.85     10.17 o 
  -1  19   1       50.62       62.59      3.14 o 
   0  19   1     1096.95     1089.27     32.66 o 
   1  19   1       13.63       18.77      1.82 o 
   2  19   1      214.67      238.06      3.78 o 
   3  19   1       15.54       15.97      1.27 o 
   4  19   1        0.12        1.62      1.50 o 
   5  19   1      530.22      516.18     14.26 o 
   6  19   1       19.97       16.34      2.22 o 
   7  19   1       10.11        9.57      2.19 o 
  -6  20   1       88.80       84.10      3.53 o 
  -5  20   1      394.79      400.17      6.85 o 
  -4  20   1      134.98      151.01      4.02 o 
  -3  20   1      596.99      604.88     17.54 o 
  -2  20   1      285.69      299.79      7.99 o 
  -1  20   1        5.19        8.84      2.57 o 
   1  20   1        0.01       -0.57      1.41 o 
   2  20   1       83.07       88.00      2.52 o 
   3  20   1       16.38       21.21      2.11 o 
   4  20   1       28.37       25.74      2.57 o 
   5  20   1      583.35      557.73      8.56 o 
   6  20   1        1.42        0.86      1.82 o 
  -6  21   1      338.81      327.39      6.53 o 
  -5  21   1      257.05      229.15      5.32 o 
  -4  21   1      109.30      113.03      3.69 o 
  -3  21   1       10.27        9.13      2.57 o 
  -2  21   1      116.22      127.22      5.70 o 
  -1  21   1       15.74       14.55      2.85 o 
   0  21   1      724.83      794.81     14.69 o 
   1  21   1        3.33        3.57      1.61 o 
   2  21   1      151.20      156.93      3.23 o 
   3  21   1       78.42       69.98      3.12 o 
   4  21   1       64.09       84.32      3.53 o 
   5  21   1       52.32       44.06      2.92 o 
   6  21   1        6.82        7.06      2.11 o 
  -5  22   1        7.98       11.01      2.11 o 
  -4  22   1        5.71        4.56      2.85 o 
  -3  22   1       85.01       96.98      5.42 o 
  -2  22   1       63.82       79.30      4.85 o 
  -1  22   1        4.08        1.43      2.28 o 
   0  22   1       13.85       24.25      3.14 o 
   1  22   1        0.27        1.85      1.85 o 
   2  22   1        5.07        5.81      1.71 o 
   3  22   1       92.10       89.30      3.41 o 
   4  22   1        6.78        7.15      1.91 o 
   5  22   1      316.71      351.91      6.75 o 
  -4  23   1       99.91       97.55      5.70 o 
  -3  23   1       12.80       13.12      3.42 o 
  -2  23   1      443.39      503.16     11.41 o 
  -1  23   1       48.47       49.06      4.28 o 
   0  23   1       96.87      107.82      5.13 o 
   1  23   1      109.36      117.80      5.42 o 
   2  23   1      176.94      203.38      6.85 o 
   3  23   1       10.91        8.76      1.99 o 
   4  23   1        0.40        0.48      1.78 o 
  -2  24   1       23.59       30.24      3.71 o 
  -1  24   1       85.25      101.26      5.42 o 
   0  24   1      131.98      152.03      5.99 o 
   2  24   1       14.25       19.68      3.42 o 
 -10   0   2      102.01       84.43      5.13 o 
  -8   0   2     1266.71     1256.12     15.40 o 
  -6   0   2      443.01      402.09      5.40 o 
  -4   0   2      629.67      609.03      9.84 o 
  -2   0   2     1552.72     1413.37     18.83 o 
   0   0   2     5764.29     5452.37     72.74 o 
   2   0   2    13698.84    13509.27    176.28 o 
   4   0   2     1643.22     1705.60     16.74 o 
   6   0   2     1115.89     1118.55      9.83 o 
   8   0   2      974.28      956.73      9.17 o 
  10   0   2        9.50        6.67      1.48 o 
 -11   1   2      175.72      163.35      4.64 o 
 -10   1   2       48.18       40.62      2.72 o 
  -9   1   2      402.80      414.00      5.35 o 
  -8   1   2      122.31      108.26      2.10 o 
  -7   1   2      867.32      892.72      7.18 o 
  -6   1   2      303.79      338.69      3.40 o 
  -5   1   2        0.35        2.35      0.76 o 
  -4   1   2       22.85       33.64      1.30 o 
  -3   1   2     1042.82      929.59      9.18 o 
  -2   1   2    22827.04    22641.91    362.96 o 
  -1   1   2      740.78      623.34      9.59 o 
   0   1   2     7656.34     7447.78     55.81 o 
   1   1   2     1152.33     1166.55      7.80 o 
   2   1   2      282.23      339.91      3.12 o 
   3   1   2     1756.71     1680.93     11.33 o 
   4   1   2      815.77      976.27      5.86 o 
   5   1   2     1775.34     1717.41      9.90 o 
   6   1   2      250.17      241.92      2.62 o 
   7   1   2      355.62      339.91      3.13 o 
   8   1   2       85.92       94.62      1.71 o 
   9   1   2       59.92       64.35      1.63 o 
  10   1   2        9.20       10.19      1.08 o 
  11   1   2       33.34       38.05      1.55 o 
 -11   2   2       15.97       14.44      2.42 o 
 -10   2   2       12.30       15.84      2.22 o 
  -9   2   2       81.57       78.01      2.41 o 
  -8   2   2      707.27      666.88      6.18 o 
  -7   2   2      364.70      384.16      3.45 o 
  -6   2   2     1089.92     1082.83      8.09 o 
  -5   2   2        8.94       11.44      1.27 o 
  -4   2   2     1511.48     1585.19     20.13 o 
  -3   2   2      457.40      463.05      4.09 o 
  -2   2   2      667.11      701.50      4.91 o 
  -1   2   2     2591.93     2601.02     16.68 o 
   0   2   2    12481.79    11863.80     78.11 o 
   1   2   2        8.68       11.77      0.99 o 
   2   2   2    12026.81    11677.17    110.39 o 
   3   2   2     1360.12     1431.91     11.13 o 
   4   2   2     1299.19     1302.97      8.23 o 
   5   2   2      120.80      144.51      1.57 o 
   6   2   2      615.01      613.59      4.00 o 
   7   2   2      151.06      154.03      1.94 o 
   8   2   2      308.21      289.75      3.12 o 
   9   2   2       82.06       75.13      1.69 o 
  10   2   2        0.54        0.21      0.89 o 
  11   2   2       22.72       23.16      1.53 o 
 -11   3   2      122.33      124.15      4.33 o 
 -10   3   2       76.11       72.68      2.72 o 
  -9   3   2      402.63      410.95      5.37 o 
  -8   3   2      361.34      347.63      3.90 o 
  -7   3   2       50.52       40.63      1.42 o 
  -6   3   2       89.52       98.03      2.51 o 
  -5   3   2       41.12       42.15      1.19 o 
  -4   3   2     1110.08     1066.62      6.22 o 
  -3   3   2      394.68      328.41      3.90 o 
  -2   3   2       54.14       34.19      0.99 o 
  -1   3   2     3175.77     3019.76     19.50 o 
   0   3   2     3256.66     3333.63     30.64 o 
   1   3   2     3269.90     3258.83     21.25 o 
   2   3   2      183.40      220.37      2.02 o 
   3   3   2     4298.75     4159.03     30.43 o 
   4   3   2     1061.23     1230.12      7.85 o 
   5   3   2     1976.43     2045.87     10.71 o 
   6   3   2      783.50      800.35      4.88 o 
   7   3   2      146.25      136.51      1.82 o 
   8   3   2       32.82       36.34      1.26 o 
   9   3   2        2.23        0.97      0.79 o 
  10   3   2        5.14        5.86      1.00 o 
  11   3   2      166.64      182.08      4.03 o 
 -11   4   2      357.90      342.69      6.86 o 
 -10   4   2       45.40       42.72      2.25 o 
  -9   4   2      151.50      149.35      4.26 o 
  -8   4   2       57.07       54.08      2.17 o 
  -7   4   2      105.23       97.52      1.77 o 
  -6   4   2     1860.63     1891.50     13.30 o 
  -5   4   2     1965.09     2052.27     14.04 o 
  -4   4   2      357.32      368.21      3.32 o 
  -3   4   2       71.26       72.41      0.95 o 
  -2   4   2      485.47      494.32      5.56 o 
  -1   4   2      304.94      342.70      7.77 o 
   0   4   2      630.68      557.71      4.50 o 
   1   4   2     6483.74     6633.36     55.83 o 
   2   4   2     1236.93     1119.66      7.73 o 
   3   4   2      467.44      432.52      3.44 o 
   4   4   2      967.38     1128.36      8.02 o 
   5   4   2      640.09      702.38      4.57 o 
   6   4   2       27.55       32.73      1.08 o 
   7   4   2      831.75      781.48      4.99 o 
   8   4   2      439.99      453.88      3.84 o 
   9   4   2        9.93       10.03      0.97 o 
  10   4   2        1.36        0.73      0.92 o 
  11   4   2        2.85        1.05      1.32 o 
 -11   5   2      109.47      110.10      4.02 o 
 -10   5   2        5.45        8.42      1.59 o 
  -9   5   2      516.79      531.15      6.47 o 
  -8   5   2      106.92      109.00      2.79 o 
  -7   5   2      226.33      220.87      2.52 o 
  -6   5   2        0.36        1.12      0.77 o 
  -5   5   2      139.20      146.91      1.80 o 
  -4   5   2     5160.91     5311.45     26.03 o 
  -3   5   2     1909.74     1980.20      9.94 o 
  -2   5   2     1370.64     1277.62     11.37 o 
  -1   5   2      840.78      832.53      6.58 o 
   0   5   2      632.27      653.05      5.27 o 
   1   5   2       81.71       93.88      2.88 o 
   2   5   2       22.60       13.86      0.67 o 
   3   5   2     3880.64     3859.09     28.15 o 
   4   5   2      402.68      467.00      3.48 o 
   5   5   2     2782.88     2737.78     16.65 o 
   6   5   2      174.32      201.21      5.66 o 
   7   5   2      546.35      564.37      3.94 o 
   8   5   2       63.67       61.15      1.85 o 
   9   5   2       35.03       35.71      1.31 o 
  10   5   2       44.17       42.66      1.89 o 
  11   5   2       34.89       36.93      1.96 o 
 -11   6   2       34.68       37.77      2.41 o 
 -10   6   2       92.76       99.88      3.02 o 
  -9   6   2      122.20      119.62      5.15 o 
  -8   6   2       45.94       40.19      1.96 o 
  -7   6   2      777.94      733.07     10.29 o 
  -6   6   2     1148.75     1153.69      8.87 o 
  -5   6   2      712.87      757.04      6.10 o 
  -4   6   2       40.23       19.80      0.74 o 
  -3   6   2      638.58      713.55      3.91 o 
  -2   6   2     2361.82     2502.78     18.88 o 
  -1   6   2     3999.76     4066.39     30.29 o 
   0   6   2     1100.71      975.29      6.12 o 
   1   6   2     1291.26     1285.85      7.27 o 
   2   6   2      693.45      662.56      5.82 o 
   3   6   2        1.25        1.20      0.63 o 
   4   6   2      532.04      635.87      4.80 o 
   5   6   2      160.05      142.80      2.03 o 
   6   6   2        5.75       12.46      1.47 o 
   7   6   2      398.97      409.39      3.17 o 
   8   6   2       67.65       70.51      1.46 o 
   9   6   2      412.65      388.81      4.07 o 
  10   6   2       28.18       28.76      1.67 o 
  11   6   2        0.53       -0.27      2.42 o 
 -11   7   2      538.96      573.11      7.35 o 
 -10   7   2      433.70      432.13      5.92 o 
  -9   7   2      521.63      489.46      6.20 o 
  -8   7   2      274.50      259.26      4.05 o 
  -7   7   2        0.02        5.50      1.25 o 
  -6   7   2       70.28      101.93      6.61 o 
  -5   7   2        0.11        0.38      0.51 o 
  -4   7   2        9.71        4.28      0.44 o 
  -3   7   2     1258.02     1386.15      8.64 o 
  -2   7   2     8278.94     8569.36     49.79 o 
  -1   7   2        2.69        1.71      0.42 o 
   0   7   2      394.36      369.75      2.49 o 
   1   7   2      194.11      238.41      2.04 o 
   2   7   2     1542.46     1763.68     10.79 o 
   3   7   2      163.82      169.56      1.67 o 
   4   7   2      808.57      849.17      5.75 o 
   5   7   2     2330.54     2326.99     18.60 o 
   6   7   2      899.90      855.61      5.23 o 
   7   7   2      106.60      110.78      2.38 o 
   8   7   2      151.69      157.44      2.01 o 
   9   7   2        7.11        4.54      1.03 o 
  10   7   2      492.68      518.80      8.17 o 
  11   7   2      112.64      101.07      4.02 o 
 -11   8   2      376.20      394.53      5.97 o 
 -10   8   2        7.48       10.25      1.70 o 
  -9   8   2       20.81       17.09      1.75 o 
  -8   8   2       46.97       44.62      2.13 o 
  -7   8   2      659.55      642.24      7.42 o 
  -6   8   2      114.38      126.55      2.24 o 
  -5   8   2      207.55      170.29      1.98 o 
  -4   8   2       88.86       81.07      1.37 o 
  -3   8   2      296.38      316.43      2.34 o 
  -2   8   2      169.02      215.56      2.04 o 
  -1   8   2      457.68      414.98      8.13 o 
   0   8   2     3299.27     3497.02     18.80 o 
   1   8   2      594.83      508.20      3.70 o 
   2   8   2        4.17        0.88      0.52 o 
   3   8   2      266.54      265.68      2.14 o 
   4   8   2       48.52       71.02      1.39 o 
   5   8   2      236.72      244.52      7.11 o 
   6   8   2      193.14      198.03      1.97 o 
   7   8   2       73.55       69.90      1.51 o 
   8   8   2       15.19       15.60      1.04 o 
   9   8   2        0.07        1.05      1.37 o 
  10   8   2      582.77      611.58     17.11 o 
  11   8   2       85.96       79.34      5.13 o 
 -11   9   2       46.14       49.74      3.32 o 
 -10   9   2       79.43       83.43      4.74 o 
  -9   9   2      265.70      260.69      5.98 o 
  -8   9   2      479.94      497.32      6.49 o 
  -7   9   2      569.45      575.97      6.47 o 
  -6   9   2       36.26       31.86      1.65 o 
  -5   9   2      496.54      519.63      4.77 o 
  -4   9   2     1899.08     1885.35     11.29 o 
  -3   9   2      999.01     1049.82      6.16 o 
  -2   9   2      349.95      284.12      2.63 o 
  -1   9   2       29.54       21.69      0.86 o 
   0   9   2     4392.65     4672.82     24.93 o 
   1   9   2     1151.24     1218.49      7.83 o 
   2   9   2     2275.61     2363.27     14.38 o 
   3   9   2      376.78      363.50      4.58 o 
   4   9   2      947.56      890.28      6.72 o 
   5   9   2      265.76      241.43      3.93 o 
   6   9   2      117.00      119.97      1.88 o 
   7   9   2      167.38      162.51      2.73 o 
   8   9   2      114.24      104.26      2.06 o 
   9   9   2       23.44       19.84      2.42 o 
  10   9   2      361.70      377.30      6.96 o 
  11   9   2       45.73       41.75      3.12 o 
 -10  10   2        2.62        5.13      2.02 o 
  -9  10   2       19.05       15.12      1.70 o 
  -8  10   2       31.07       38.27      2.03 o 
  -7  10   2        1.92        3.15      1.20 o 
  -6  10   2      176.62      175.18      3.17 o 
  -5  10   2      261.27      244.15      2.99 o 
  -4  10   2      220.90      223.84      2.46 o 
  -3  10   2      106.05      132.52      1.54 o 
  -2  10   2      424.50      450.97      3.38 o 
  -1  10   2      216.85      283.31      2.73 o 
   0  10   2      726.18      719.64      4.93 o 
   1  10   2      796.27      788.33      5.46 o 
   2  10   2      363.84      406.76      3.15 o 
   3  10   2      570.28      572.89      4.20 o 
   4  10   2      277.33      308.47      3.31 o 
   5  10   2      151.35      148.15      2.30 o 
   6  10   2       34.92       35.30      1.27 o 
   7  10   2     1768.65     1743.87     16.46 o 
   8  10   2      192.99      208.22      6.39 o 
   9  10   2       53.46       56.29      3.23 o 
  10  10   2        9.29       10.67      2.11 o 
 -10  11   2      387.03      398.81      7.36 o 
  -9  11   2       42.18       43.54      2.25 o 
  -8  11   2      397.10      372.52      5.15 o 
  -7  11   2        0.37       -1.27      1.31 o 
  -6  11   2        1.09        1.68      1.09 o 
  -5  11   2        9.23       10.12      1.03 o 
  -4  11   2       40.59       30.25      1.16 o 
  -3  11   2      206.81      212.01      2.08 o 
  -2  11   2     1418.42     1439.60      9.12 o 
  -1  11   2      220.11      225.72      5.60 o 
   0  11   2       25.87       18.66      0.75 o 
   1  11   2      442.22      450.48      3.57 o 
   2  11   2       15.18       14.14      0.62 o 
   3  11   2        2.88        6.87      0.83 o 
   4  11   2     1113.00     1071.56      8.30 o 
   5  11   2       12.46       16.44      1.05 o 
   6  11   2      358.56      347.25      3.84 o 
   7  11   2       92.35       89.62      1.82 o 
   8  11   2      190.23      212.84      5.28 o 
   9  11   2        0.97       -0.70      1.71 o 
  10  11   2      192.45      191.22     10.13 o 
 -10  12   2       30.73       35.83      3.99 o 
  -9  12   2       14.78       21.95      2.40 o 
  -8  12   2       43.89       36.75      2.07 o 
  -7  12   2       17.39       11.43      1.42 o 
  -6  12   2       12.08       10.71      1.32 o 
  -5  12   2       21.43       17.53      1.37 o 
  -4  12   2      311.63      332.03      4.73 o 
  -3  12   2        3.15        6.45      0.61 o 
  -2  12   2      287.91      309.92      3.11 o 
  -1  12   2      296.01      298.53      2.98 o 
   0  12   2        1.38        1.03      0.57 o 
   1  12   2      883.82      840.14      5.94 o 
   2  12   2      297.66      332.07      2.89 o 
   3  12   2      645.25      639.15      4.90 o 
   4  12   2      501.34      494.88      4.66 o 
   5  12   2     1436.23     1352.09     10.33 o 
   6  12   2        2.58        1.80      0.94 o 
   7  12   2      345.04      340.33      4.35 o 
   8  12   2        0.87       -0.52      1.58 o 
   9  12   2       75.13       91.76      4.28 o 
  10  12   2        1.00        1.43      2.02 o 
 -10  13   2      368.46      381.73      7.36 o 
  -9  13   2      114.47      109.92      4.03 o 
  -8  13   2      553.05      522.66     10.98 o 
  -7  13   2       47.65       51.89      2.22 o 
  -6  13   2      165.98      158.45      3.07 o 
  -5  13   2        5.39        5.70      1.75 o 
  -4  13   2        1.21        1.39      0.84 o 
  -3  13   2        0.34        0.83      0.74 o 
  -2  13   2      412.04      387.58      3.75 o 
  -1  13   2        0.66        1.68      0.81 o 
   0  13   2       10.43       11.98      0.81 o 
   1  13   2        1.35        0.94      0.89 o 
   2  13   2        0.17        0.33      0.66 o 
   3  13   2       87.00       87.79      1.62 o 
   4  13   2     2010.39     2022.40     13.01 o 
   5  13   2        6.45        8.24      0.98 o 
   6  13   2       61.56       53.95      1.80 o 
   7  13   2       90.46       79.51      3.23 o 
   8  13   2       12.93       15.41      2.02 o 
   9  13   2       70.29       73.77      3.32 o 
  10  13   2      112.31       95.67      4.99 o 
  -9  14   2       22.42       21.74      2.42 o 
  -8  14   2       32.67       37.77      2.72 o 
  -7  14   2       10.57        9.63      1.82 o 
  -6  14   2        0.14       -0.25      1.13 o 
  -5  14   2      163.58      158.45      4.13 o 
  -4  14   2      109.40       95.37      2.33 o 
  -3  14   2       65.37       62.33      2.22 o 
  -2  14   2        0.00        0.31      0.72 o 
  -1  14   2      325.42      305.44      3.20 o 
   0  14   2       33.39       44.90      1.27 o 
   1  14   2      329.93      344.28      3.21 o 
   2  14   2      168.49      166.31      2.17 o 
   3  14   2        1.92        1.80      0.79 o 
   4  14   2      368.69      349.15      3.74 o 
   5  14   2        1.24        2.23      0.83 o 
   6  14   2      173.23      156.86      3.05 o 
   7  14   2      316.60      307.54      5.85 o 
   8  14   2       68.27       65.28      3.21 o 
   9  14   2      213.38      221.99      5.34 o 
  -9  15   2      334.81      344.92      6.86 o 
  -8  15   2      187.00      184.47      5.13 o 
  -7  15   2      460.99      461.05     15.55 o 
  -6  15   2       40.63       40.25      4.71 o 
  -5  15   2       56.36       59.58      2.08 o 
  -4  15   2       63.90       75.62      2.24 o 
  -3  15   2      519.12      510.56      5.59 o 
  -2  15   2      401.80      409.12      4.00 o 
  -1  15   2      293.77      275.35      3.08 o 
   0  15   2       25.19       25.01      1.37 o 
   1  15   2     1001.69      993.10      7.06 o 
   2  15   2     1679.27     1698.05     11.17 o 
   3  15   2       58.80       74.31      1.63 o 
   4  15   2      314.22      269.53      3.01 o 
   5  15   2       46.90       47.50      1.70 o 
   6  15   2      152.23      149.68      4.05 o 
   7  15   2        3.90        3.44      1.71 o 
   8  15   2        5.61        2.84      2.14 o 
   9  15   2        7.19        6.63      2.11 o 
  -9  16   2       37.25       24.78      2.72 o 
  -8  16   2       13.44       13.56      2.22 o 
  -7  16   2      289.67      290.50      5.84 o 
  -6  16   2        0.13        0.10      1.50 o 
  -5  16   2      166.88      187.86      4.42 o 
  -4  16   2      303.21      313.73      4.26 o 
  -3  16   2      396.84      385.64      4.76 o 
  -2  16   2      184.72      172.87      3.71 o 
  -1  16   2      111.01      114.14      2.31 o 
   0  16   2       31.52       29.15      1.96 o 
   1  16   2      547.08      533.97      4.99 o 
   2  16   2      455.89      428.17      3.90 o 
   3  16   2       33.88       29.15      1.38 o 
   4  16   2       28.25       34.59      1.53 o 
   5  16   2        4.47        2.11      0.98 o 
   6  16   2      304.25      301.45      8.75 o 
   7  16   2       50.24       72.31      3.60 o 
   8  16   2      235.99      225.34      8.56 o 
  -8  17   2        5.78        4.14      2.02 o 
  -7  17   2       57.26       56.57      3.12 o 
  -6  17   2       96.83       84.25      7.99 o 
  -5  17   2      447.67      394.99     11.69 o 
  -4  17   2      107.11      115.58      2.67 o 
  -3  17   2      134.28      126.70      2.67 o 
  -2  17   2       91.28      104.40      3.71 o 
  -1  17   2       65.75       64.40      2.52 o 
   0  17   2      522.76      507.26      8.56 o 
   1  17   2       53.89       43.34      1.92 o 
   2  17   2      762.09      701.35      6.31 o 
   3  17   2      709.36      661.46      6.13 o 
   4  17   2       26.27       27.60      1.65 o 
   5  17   2       52.33       50.39      2.64 o 
   6  17   2       88.05       93.33      2.69 o 
   7  17   2       15.20       15.59      2.11 o 
   8  17   2       14.51       19.57      2.52 o 
  -8  18   2       63.05       68.03      3.61 o 
  -7  18   2      239.14      222.36      5.24 o 
  -6  18   2      221.32      249.07      5.34 o 
  -5  18   2       82.95       88.91      3.32 o 
  -4  18   2      158.63      167.01      4.10 o 
  -3  18   2        2.97        0.41      1.78 o 
  -2  18   2        1.99       -0.48      2.71 o 
  -1  18   2      115.61      116.93      3.21 o 
   0  18   2       17.24       18.12      3.85 o 
   1  18   2      171.66      175.74      3.83 o 
   2  18   2      128.74      133.75      2.46 o 
   3  18   2      119.60      103.14      2.28 o 
   4  18   2       53.44       52.17      1.82 o 
   5  18   2       47.95       50.81      2.29 o 
   6  18   2      165.03      178.73      4.14 o 
   7  18   2        0.87        2.47      1.78 o 
   8  18   2      247.63      271.98      6.28 o 
  -7  19   2        2.06        1.61      1.91 o 
  -6  19   2      151.21      146.78      4.71 o 
  -5  19   2        0.01       -0.46      1.58 o 
  -4  19   2       24.26       27.09      2.71 o 
  -3  19   2      186.76      178.74      8.84 o 
  -2  19   2       48.10       38.22      3.42 o 
  -1  19   2       10.78       10.84      2.57 o 
   0  19   2      158.84      142.63      3.61 o 
   1  19   2       10.27        7.14      1.61 o 
   2  19   2        5.52        3.79      1.20 o 
   3  19   2       61.51       65.10      1.96 o 
   4  19   2       38.46       57.66      2.36 o 
   5  19   2      574.35      564.50      7.67 o 
   6  19   2       23.46       22.60      2.31 o 
   7  19   2       50.47       56.56      3.85 o 
  -6  20   2      151.42      151.84      4.51 o 
  -5  20   2      141.84      158.36      4.30 o 
  -4  20   2       30.75       33.82      2.40 o 
  -3  20   2      135.72      121.23      5.42 o 
  -2  20   2       70.22       71.02      4.28 o 
  -1  20   2       21.52       19.68      2.85 o 
   0  20   2      196.68      182.86      4.28 o 
   1  20   2       62.56       56.26      2.72 o 
   2  20   2       58.98       58.82      2.68 o 
   3  20   2        1.84        0.61      1.01 o 
   4  20   2      257.29      263.47      4.33 o 
   5  20   2       27.32       27.24      2.52 o 
   6  20   2       60.41       59.29      3.29 o 
  -6  21   2        1.27        2.57      2.71 o 
  -5  21   2       76.94       82.86      4.71 o 
  -4  21   2        5.94        4.85      2.85 o 
  -3  21   2       83.20       94.99      5.13 o 
  -2  21   2       41.07       40.22      3.71 o 
  -1  21   2      166.00      168.01      5.99 o 
   0  21   2       32.94       29.95      3.14 o 
   1  21   2        5.59        4.93      1.71 o 
   2  21   2       35.97       34.79      1.92 o 
   3  21   2        1.63        0.91      1.50 o 
   4  21   2       22.43       20.23      2.22 o 
   5  21   2      177.28      172.45      4.64 o 
   6  21   2        4.99        4.81      1.99 o 
  -5  22   2       96.38      106.97      5.70 o 
  -4  22   2       15.51       14.55      3.14 o 
  -3  22   2        1.02        0.86      2.57 o 
  -2  22   2      145.18      158.59      6.28 o 
  -1  22   2       59.82       70.74      4.56 o 
   0  22   2      119.07      119.52      5.42 o 
   1  22   2       24.03       29.67      3.42 o 
   2  22   2      215.63      220.49      4.94 o 
   3  22   2       43.45       45.11      2.82 o 
   4  22   2       15.23       15.19      2.19 o 
   5  22   2       16.17       11.12      2.19 o 
  -3  23   2      155.06      163.73      6.85 o 
  -2  23   2       67.34       85.29      5.42 o 
  -1  23   2      234.73      255.86      7.70 o 
   0  23   2        2.80        6.85      2.57 o 
   1  23   2       16.43       22.53      3.14 o 
   2  23   2       36.73       27.67      3.42 o 
   3  23   2      113.54      126.73      4.02 o 
  -2  24   2        8.90        6.85      3.14 o 
  -1  24   2        7.73        9.13      3.14 o 
   0  24   2        0.71        0.86      2.57 o 
   1  24   2      204.97      199.67      7.13 o 
 -11   0   3        2.59        1.71      2.85 o 
  -9   0   3       49.69       62.18      4.56 o 
  -7   0   3      576.52      597.29      7.51 o 
  -3   0   3     4632.69     4665.68     61.61 o 
  -1   0   3     7757.81     8248.39     68.42 o 
   1   0   3      454.23      434.86      5.55 o 
   3   0   3      549.94      698.33      7.05 o 
   5   0   3     1412.44     1562.10     17.51 o 
   7   0   3      184.55      180.77      3.07 o 
   9   0   3       15.32       15.13      1.48 o 
  11   0   3      589.08      588.72      9.88 o 
 -11   1   3      135.42      134.10      4.44 o 
 -10   1   3      348.68      362.75      6.75 o 
  -9   1   3      163.66      158.60      4.24 o 
  -8   1   3      314.85      334.21      6.34 o 
  -7   1   3      189.06      212.94      2.73 o 
  -6   1   3      115.01       99.82      2.03 o 
  -5   1   3      183.02      189.41      3.71 o 
  -4   1   3      305.32      270.98      4.56 o 
  -3   1   3     2603.06     2720.96     32.73 o 
  -2   1   3     1028.05     1142.04      9.00 o 
  -1   1   3      260.39      262.43      1.91 o 
   0   1   3     2466.88     2540.79     14.76 o 
   1   1   3      326.75      310.96      2.16 o 
   2   1   3     7888.89     7481.06    139.59 o 
   3   1   3      114.31      116.12      1.82 o 
   4   1   3      125.95      172.91      2.72 o 
   5   1   3       48.35       36.29      1.07 o 
   6   1   3     1282.83     1222.46      7.55 o 
   7   1   3      481.98      460.54      3.70 o 
   8   1   3        1.02        0.22      0.77 o 
   9   1   3        0.79        0.03      0.84 o 
  10   1   3       14.66       16.43      1.16 o 
  11   1   3      118.20      111.14      2.44 o 
 -11   2   3       42.91       42.06      3.12 o 
 -10   2   3       41.48       40.99      2.82 o 
  -9   2   3      170.78      173.16      3.36 o 
  -8   2   3       12.76       16.60      1.21 o 
  -7   2   3       33.28       25.78      1.21 o 
  -6   2   3        6.41       11.35      1.37 o 
  -5   2   3        5.10        5.39      0.79 o 
  -4   2   3       81.73       74.32      2.00 o 
  -3   2   3      157.92      120.36      2.57 o 
  -2   2   3      192.56      223.40      2.22 o 
  -1   2   3    14341.45    14446.96     94.90 o 
   0   2   3      819.21      746.17      4.58 o 
   1   2   3       12.32       12.15      0.86 o 
   2   2   3      820.78      818.95      9.41 o 
   3   2   3     2908.56     2852.34     25.91 o 
   4   2   3      278.09      292.36      2.80 o 
   5   2   3       47.17       24.12      1.00 o 
   6   2   3       57.60       69.32      1.46 o 
   7   2   3      305.04      285.74      2.73 o 
   8   2   3     1138.94     1123.65      7.43 o 
   9   2   3      221.98      220.30      2.64 o 
  10   2   3      234.55      216.58      2.79 o 
  11   2   3      330.30      341.80      4.13 o 
 -11   3   3       15.97       16.15      2.42 o 
 -10   3   3       64.13       61.99      3.32 o 
  -9   3   3       49.39       42.50      3.16 o 
  -8   3   3       25.03       18.72      1.30 o 
  -7   3   3      125.47      117.57      2.35 o 
  -6   3   3       86.23       94.94      2.13 o 
  -5   3   3        1.71        2.03      0.53 o 
  -4   3   3       90.43      118.93      1.74 o 
  -3   3   3      230.29      206.57      1.91 o 
  -2   3   3       73.55       94.07      1.78 o 
  -1   3   3      261.27      280.62      2.52 o 
   0   3   3     1840.60     1708.18     12.78 o 
   1   3   3      165.63      134.49      1.51 o 
   2   3   3      202.56      196.25      3.99 o 
   3   3   3        0.60        0.75      0.34 o 
   4   3   3       32.73       22.46      1.23 o 
   5   3   3       41.76       46.91      1.28 o 
   6   3   3      546.23      532.78      3.89 o 
   7   3   3      850.44      843.84      5.74 o 
   8   3   3      488.98      499.54      4.07 o 
   9   3   3       77.42       72.89      1.73 o 
  10   3   3        1.26        2.36      1.04 o 
  11   3   3       14.41       21.20      1.64 o 
 -11   4   3        3.59        1.02      2.11 o 
 -10   4   3       18.82       22.59      2.42 o 
  -9   4   3       80.14       84.77      2.72 o 
  -8   4   3      359.31      351.31      4.71 o 
  -7   4   3      163.97      169.64      2.59 o 
  -6   4   3        4.03        0.02      0.87 o 
  -5   4   3       10.31       17.49      0.79 o 
  -4   4   3        2.33        6.36      0.44 o 
  -3   4   3     2867.52     2877.08     19.07 o 
  -2   4   3     2101.27     2194.71     20.47 o 
  -1   4   3     1331.07     1210.07      9.33 o 
   0   4   3      211.99      208.22      2.22 o 
   1   4   3      406.68      435.78      3.23 o 
   2   4   3      114.20       92.15      1.27 o 
   3   4   3        6.01       22.81      0.77 o 
   4   4   3      398.32      386.64      3.01 o 
   5   4   3        1.25        0.70      0.63 o 
   6   4   3     2963.35     3050.63     16.95 o 
   7   4   3        2.99        3.51      0.71 o 
   8   4   3      163.91      167.28      2.21 o 
   9   4   3       15.51       15.01      1.17 o 
  10   4   3      144.35      161.91      2.73 o 
  11   4   3      259.08      270.77      4.13 o 
 -11   5   3       40.36       34.42      3.03 o 
 -10   5   3      359.03      373.54      6.63 o 
  -9   5   3      131.45      137.43      3.17 o 
  -8   5   3       40.96       46.28      2.13 o 
  -7   5   3      191.04      168.83      2.64 o 
  -6   5   3      173.73      168.32      2.85 o 
  -5   5   3      406.62      327.75      6.64 o 
  -4   5   3       10.32        2.57      0.63 o 
  -3   5   3       40.45       57.89      1.21 o 
  -2   5   3      158.27      166.26      2.08 o 
  -1   5   3      160.56      176.92      1.50 o 
   0   5   3     2475.39     2482.19     18.66 o 
   1   5   3      230.97      189.64      2.08 o 
   2   5   3      105.62      159.32      1.89 o 
   3   5   3      761.66      816.47      6.69 o 
   4   5   3      574.31      648.92      4.21 o 
   5   5   3     1301.44     1315.77      9.59 o 
   6   5   3        0.13        2.49      0.69 o 
   7   5   3      725.65      738.97      4.81 o 
   8   5   3     2342.13     2257.94     13.51 o 
   9   5   3       84.97       88.74      2.60 o 
  10   5   3      160.27      168.33      2.80 o 
  11   5   3        4.30        2.82      1.38 o 
 -11   6   3       11.86        9.87      2.42 o 
 -10   6   3       21.79       24.70      1.98 o 
  -9   6   3       26.45       26.31      1.92 o 
  -8   6   3      533.43      547.13      6.36 o 
  -7   6   3        9.90       11.87      1.40 o 
  -6   6   3       79.53       89.03      1.89 o 
  -5   6   3       34.53       40.48      1.45 o 
  -4   6   3      902.27      954.33      7.23 o 
  -3   6   3      496.74      421.49      3.67 o 
  -2   6   3       32.80       46.67      1.20 o 
  -1   6   3       40.27       79.76      1.17 o 
   0   6   3      119.60      130.59      6.51 o 
   1   6   3     3505.36     3739.54     21.95 o 
   2   6   3      299.68      253.42      2.79 o 
   3   6   3       48.08       47.95      1.01 o 
   4   6   3      805.94      860.18      6.06 o 
   5   6   3      360.64      314.95      2.95 o 
   6   6   3      507.76      502.16      3.75 o 
   7   6   3     1406.34     1429.74      8.92 o 
   8   6   3      114.46      110.06      1.89 o 
   9   6   3      256.74      256.32      3.23 o 
  10   6   3       58.22       64.22      2.01 o 
  11   6   3       28.04       22.62      1.73 o 
 -11   7   3      412.02      419.98      7.76 o 
 -10   7   3       33.19       40.17      2.31 o 
  -9   7   3      120.49      128.75      3.20 o 
  -8   7   3        0.10       -1.25      1.25 o 
  -7   7   3      218.03      192.63      3.50 o 
  -6   7   3      370.82      353.64      3.81 o 
  -5   7   3      597.31      523.07      4.74 o 
  -4   7   3      476.79      451.58      4.06 o 
  -3   7   3      163.23      147.07      1.96 o 
  -2   7   3       15.71       28.08      1.78 o 
  -1   7   3        0.54        1.43      0.42 o 
   0   7   3      404.38      489.33      3.45 o 
   1   7   3     1621.11     1666.14     10.76 o 
   2   7   3       89.88       77.89      1.32 o 
   3   7   3      680.30      639.76      5.09 o 
   4   7   3      250.39      218.54      1.94 o 
   5   7   3      584.43      552.32      5.98 o 
   6   7   3        5.09        6.62      0.75 o 
   7   7   3      412.42      406.16      3.54 o 
   8   7   3      124.54      135.88      2.09 o 
   9   7   3      997.20      954.21      7.23 o 
  10   7   3      435.08      446.66      6.05 o 
  11   7   3       12.16       17.54      1.96 o 
 -11   8   3        0.55        1.71      2.22 o 
 -10   8   3       60.72       55.20      4.00 o 
  -9   8   3      208.06      196.88      3.89 o 
  -8   8   3       18.01       21.20      2.11 o 
  -7   8   3      123.68      116.78      2.74 o 
  -6   8   3      657.72      673.52      6.85 o 
  -5   8   3      617.48      657.27      9.02 o 
  -4   8   3      122.53      129.37      2.75 o 
  -3   8   3      681.25      784.75      6.13 o 
  -2   8   3     1430.88     1455.78     10.08 o 
  -1   8   3      304.80      244.85      2.72 o 
   0   8   3      745.28      771.73      5.11 o 
   1   8   3      673.47      695.35      4.91 o 
   2   8   3      115.15      101.64      1.40 o 
   3   8   3        8.56        3.00      0.83 o 
   4   8   3     1345.78     1265.36      9.37 o 
   5   8   3       29.12       30.46      1.56 o 
   6   8   3      149.79      131.65      1.84 o 
   7   8   3        5.22        7.16      0.87 o 
   8   8   3      317.50      321.34      3.20 o 
   9   8   3      984.83      969.01      8.53 o 
  10   8   3       24.74       20.61      1.64 o 
  11   8   3       16.70       13.67      2.42 o 
 -10   9   3        4.11        2.09      1.65 o 
  -9   9   3       33.08       38.63      2.25 o 
  -8   9   3      173.79      174.60      3.51 o 
  -7   9   3      603.66      594.24      6.64 o 
  -6   9   3      745.69      732.54      6.42 o 
  -5   9   3     1048.32     1056.19      8.27 o 
  -4   9   3      817.75      841.45      6.74 o 
  -3   9   3     1004.91      998.71      6.60 o 
  -2   9   3      256.78      279.46      2.93 o 
  -1   9   3      508.95      533.07      4.77 o 
   0   9   3     1673.41     2011.96     12.26 o 
   1   9   3      336.12      313.60      2.70 o 
   2   9   3      546.70      548.10      3.76 o 
   3   9   3       48.07       40.33      1.32 o 
   4   9   3      120.63      135.67      2.09 o 
   5   9   3       21.49       32.89      1.39 o 
   6   9   3       16.02       14.03      0.89 o 
   7   9   3      620.54      643.85      4.87 o 
   8   9   3        6.36        5.59      0.90 o 
   9   9   3      461.20      471.67      4.73 o 
  10   9   3       51.41       54.29      4.56 o 
 -10  10   3      146.99      153.12      3.73 o 
  -9  10   3      187.41      188.52      3.84 o 
  -8  10   3      438.36      449.04      5.82 o 
  -7  10   3        3.19        2.92      1.43 o 
  -6  10   3        2.71        3.29      0.96 o 
  -5  10   3        0.72        1.20      0.92 o 
  -4  10   3       68.24       73.12      1.64 o 
  -3  10   3        0.91        3.68      0.77 o 
  -2  10   3     2412.66     2458.49     18.99 o 
  -1  10   3        6.98        2.52      0.57 o 
   0  10   3       85.46       74.75      1.71 o 
   1  10   3        6.52        7.74      0.66 o 
   2  10   3      429.77      454.95      3.67 o 
   3  10   3      156.25      151.48      2.17 o 
   4  10   3      462.43      443.64      4.24 o 
   5  10   3      301.98      309.66      3.10 o 
   6  10   3      218.30      211.10      2.62 o 
   7  10   3      210.85      205.69      2.46 o 
   8  10   3       27.41       25.71      1.36 o 
   9  10   3      272.72      266.25      8.99 o 
  10  10   3      152.26      169.37      4.83 o 
 -10  11   3       27.30       30.61      2.19 o 
  -9  11   3       10.15        6.94      1.65 o 
  -8  11   3      196.31      192.88      6.33 o 
  -7  11   3      372.44      358.62      4.88 o 
  -6  11   3       96.79       75.21      2.29 o 
  -5  11   3     1603.02     1597.31     11.98 o 
  -4  11   3      491.67      489.20      4.60 o 
  -3  11   3     1472.94     1459.85     12.18 o 
  -2  11   3      534.22      545.38      5.09 o 
  -1  11   3      527.41      520.86      4.33 o 
   0  11   3      730.71      766.91      5.31 o 
   1  11   3      515.98      455.79      3.67 o 
   2  11   3      956.82     1024.72      7.01 o 
   3  11   3       26.96       30.73      1.14 o 
   4  11   3        0.00        0.93      0.80 o 
   5  11   3      182.50      160.71      2.92 o 
   6  11   3      286.55      301.44      3.63 o 
   7  11   3        9.70        8.60      0.99 o 
   8  11   3        0.04        1.01      0.99 o 
   9  11   3      175.44      179.84      4.74 o 
  10  11   3       28.81       33.57      6.42 o 
 -10  12   3      295.35      309.57      6.99 o 
  -9  12   3        0.00        1.12      1.53 o 
  -8  12   3       54.90       46.52      2.25 o 
  -7  12   3       73.47       78.44      3.09 o 
  -6  12   3       57.36       49.71      2.00 o 
  -5  12   3       30.80       39.93      1.60 o 
  -4  12   3      130.85      136.41      2.84 o 
  -3  12   3        4.11        1.81      0.82 o 
  -2  12   3      115.61      112.76      1.92 o 
  -1  12   3        0.09        1.05      0.63 o 
   0  12   3     2176.94     2201.27     13.58 o 
   1  12   3       69.15       86.35      1.55 o 
   2  12   3       86.00       77.71      1.47 o 
   3  12   3        7.00        6.09      0.79 o 
   4  12   3     1938.91     1862.95     13.47 o 
   5  12   3     1914.85     1898.68     18.93 o 
   6  12   3      151.05      135.48      2.41 o 
   7  12   3        0.22        1.05      0.88 o 
   8  12   3       32.23       30.78      2.42 o 
   9  12   3      186.40      191.11      4.84 o 
  10  12   3      281.28      276.38      6.15 o 
  -9  13   3      108.91      107.75      3.93 o 
  -8  13   3        4.56        3.10      1.42 o 
  -7  13   3      191.73      188.30      3.62 o 
  -6  13   3      301.10      276.23      5.42 o 
  -5  13   3     2055.99     1997.08     17.01 o 
  -4  13   3       59.15       42.86      1.60 o 
  -3  13   3      458.39      457.29      4.41 o 
  -2  13   3      193.58      184.15      2.55 o 
  -1  13   3        0.04        1.84      0.78 o 
   0  13   3      651.84      667.94      5.43 o 
   1  13   3     1568.64     1468.04      9.69 o 
   2  13   3      383.48      377.54      3.42 o 
   3  13   3       76.36       63.90      1.50 o 
   4  13   3      648.89      639.77      5.12 o 
   5  13   3       17.69       19.68      1.48 o 
   6  13   3      268.00      249.05      3.34 o 
   7  13   3        1.81        1.52      0.98 o 
   8  13   3       20.12       18.08      2.14 o 
   9  13   3      158.88      171.29      4.74 o 
  -9  14   3        3.91        5.42      2.02 o 
  -8  14   3      338.57      344.55      6.55 o 
  -7  14   3        7.04        9.03      1.53 o 
  -6  14   3        1.79        1.62      1.20 o 
  -5  14   3       55.45       55.09      2.08 o 
  -4  14   3     1046.67      973.23      7.94 o 
  -3  14   3       10.31        7.89      0.94 o 
  -2  14   3      797.80      821.01      7.77 o 
  -1  14   3       77.66       56.30      1.52 o 
   0  14   3        0.13        1.42      0.96 o 
   1  14   3       53.87       56.82      1.52 o 
   2  14   3      180.66      180.86      2.32 o 
   3  14   3      132.51      140.84      2.08 o 
   4  14   3        4.56        3.28      0.83 o 
   5  14   3      600.37      562.93      5.58 o 
   6  14   3      356.72      345.00      7.12 o 
   7  14   3       12.24       10.06      1.82 o 
   8  14   3       43.76       36.44      2.60 o 
   9  14   3       59.24       47.99      3.12 o 
  -9  15   3       21.41       22.54      2.62 o 
  -8  15   3       22.89       16.23      3.85 o 
  -7  15   3      139.23      140.39      3.29 o 
  -6  15   3        2.69        3.00      1.51 o 
  -5  15   3      301.86      287.94      5.88 o 
  -4  15   3     1776.50     1686.07     14.70 o 
  -3  15   3      196.00      185.89      3.71 o 
  -2  15   3      125.19      143.53      2.72 o 
  -1  15   3       19.88       14.79      1.20 o 
   0  15   3      126.14      114.27      2.40 o 
   1  15   3       68.96       77.52      1.65 o 
   2  15   3      734.20      721.25      5.61 o 
   3  15   3     1090.56     1074.32      7.73 o 
   4  15   3     1146.40     1102.64      8.01 o 
   5  15   3       14.12       15.50      1.07 o 
   6  15   3       17.92       19.32      1.39 o 
   7  15   3      159.39      130.82      4.03 o 
   8  15   3       65.79       59.44      3.23 o 
   9  15   3        0.28       -1.71      1.71 o 
  -8  16   3      268.76      300.09      6.35 o 
  -7  16   3        1.35        0.86      1.78 o 
  -6  16   3       82.53       88.77      2.67 o 
  -5  16   3        1.86        0.03      1.09 o 
  -4  16   3       17.27       15.95      1.40 o 
  -3  16   3        7.42        6.88      1.16 o 
  -2  16   3     2417.73     2358.12     19.25 o 
  -1  16   3     1448.90     1423.81     12.34 o 
   0  16   3     1190.23     1140.52     10.31 o 
   1  16   3        0.43        2.18      0.92 o 
   2  16   3       46.03       48.09      1.55 o 
   3  16   3      996.59      994.10      7.40 o 
   4  16   3       24.19       19.32      1.17 o 
   5  16   3        5.99        7.91      1.13 o 
   6  16   3      100.16      100.26      2.80 o 
   7  16   3      213.30      200.75      3.90 o 
   8  16   3       12.03       10.79      2.05 o 
  -8  17   3       25.84       22.84      2.60 o 
  -7  17   3       10.15        9.53      1.99 o 
  -6  17   3      283.73      271.55      5.52 o 
  -5  17   3      292.82      285.92      4.32 o 
  -4  17   3       16.77       21.30      3.47 o 
  -3  17   3        3.87        4.01      1.13 o 
  -2  17   3       86.35       76.44      4.28 o 
  -1  17   3       43.10       39.65      3.42 o 
   0  17   3      131.60      131.00      2.68 o 
   1  17   3      176.30      178.86      3.13 o 
   2  17   3      133.21      116.95      2.09 o 
   3  17   3      550.73      557.85      5.58 o 
   4  17   3      221.82      216.38      3.20 o 
   5  17   3       15.79       10.19      1.48 o 
   6  17   3        7.74        9.34      1.53 o 
   7  17   3      237.22      238.83      5.47 o 
   8  17   3       66.01       66.53      2.74 o 
  -7  18   3      353.40      355.97      7.99 o 
  -6  18   3       73.01       65.73      3.21 o 
  -5  18   3        1.49        4.03      1.71 o 
  -4  18   3      590.56      577.99      6.62 o 
  -3  18   3      340.82      342.44      5.93 o 
  -2  18   3       85.51       74.45      4.28 o 
  -1  18   3      985.42      931.88     16.26 o 
   0  18   3       30.44       31.74      2.11 o 
   1  18   3       57.69       55.79      2.62 o 
   2  18   3      125.52      108.50      2.32 o 
   3  18   3      123.55      131.02      2.56 o 
   4  18   3      110.01      118.03      2.42 o 
   5  18   3      388.82      408.21     10.09 o 
   6  18   3        0.41        0.26      1.37 o 
   7  18   3        1.06        0.71      1.37 o 
  -7  19   3       10.51       18.56      3.00 o 
  -6  19   3      159.76      171.28      4.63 o 
  -5  19   3        3.04        2.13      2.28 o 
  -4  19   3      111.66       99.16      3.41 o 
  -3  19   3        2.42        1.09      1.58 o 
  -2  19   3       61.35       61.04      3.99 o 
  -1  19   3       31.46       42.79      3.71 o 
   0  19   3      210.34      209.37      6.28 o 
   1  19   3      719.69      741.26      9.58 o 
   2  19   3      475.60      492.51      8.29 o 
   3  19   3       40.35       44.28      1.78 o 
   4  19   3       44.87       51.97      2.88 o 
   5  19   3       42.89       44.63      2.29 o 
   6  19   3      157.84      152.33      3.50 o 
   7  19   3       65.50       64.74      3.41 o 
  -6  20   3       60.04       62.57      3.29 o 
  -5  20   3       15.06       13.12      3.42 o 
  -4  20   3        0.07        1.71      2.57 o 
  -3  20   3      824.19      813.51     15.69 o 
  -2  20   3        1.03        2.57      2.57 o 
  -1  20   3       18.37       19.40      3.14 o 
   0  20   3       47.02       41.65      3.71 o 
   1  20   3       72.46       72.42      4.56 o 
   2  20   3      216.48      238.61      4.84 o 
   3  20   3       51.45       63.16      2.79 o 
   4  20   3       93.77      100.23      2.46 o 
   5  20   3       81.28       74.12      2.79 o 
   6  20   3      193.11      198.03      5.14 o 
  -5  21   3        1.15        0.00      2.85 o 
  -4  21   3      134.24      149.47      6.56 o 
  -3  21   3        8.62        5.42      2.85 o 
  -2  21   3        1.25        0.29      2.28 o 
  -1  21   3       34.49       42.22      3.71 o 
   0  21   3       25.87       21.96      3.14 o 
   1  21   3      314.35      311.77      8.27 o 
   2  21   3      700.59      735.35      9.88 o 
   3  21   3        1.75        5.30      1.21 o 
   4  21   3       56.61       51.65      2.52 o 
   5  21   3        9.77       11.86      2.85 o 
  -4  22   3       10.66       11.69      3.42 o 
  -3  22   3      217.06      241.31      7.99 o 
  -2  22   3       32.42       37.37      3.99 o 
  -1  22   3      262.29      287.52      8.27 o 
   0  22   3        0.91       -0.57      2.28 o 
   1  22   3       99.26      104.68      5.13 o 
   2  22   3       30.52       27.41      2.31 o 
   3  22   3        1.22        1.28      1.71 o 
   4  22   3       99.05      101.57      3.99 o 
  -3  23   3        1.28        0.86      2.57 o 
  -2  23   3       49.37       62.18      4.85 o 
  -1  23   3       15.76       15.97      3.14 o 
   0  23   3      300.30      326.03      8.84 o 
   1  23   3       27.15       35.08      3.71 o 
   2  23   3       38.24       42.22      3.71 o 
   3  23   3        3.03        2.28      2.85 o 
  -1  24   3       13.88       13.12      3.14 o 
   0  24   3        7.04       15.69      3.14 o 
   1  24   3       34.94       41.93      3.99 o 
 -10   0   4       99.06      110.96      5.70 o 
  -8   0   4      115.70      120.66      5.13 o 
  -6   0   4     4323.84     4308.27     57.05 o 
  -4   0   4     7869.87     8123.36    105.54 o 
  -2   0   4      569.12      653.32      6.85 o 
   0   0   4      190.78      212.79      3.99 o 
   2   0   4     1316.80     1286.78     12.60 o 
   4   0   4      216.47      260.11      8.41 o 
   6   0   4      406.31      337.83      4.68 o 
   8   0   4      192.02      184.28      3.24 o 
  10   0   4      448.37      446.36      5.81 o 
 -11   1   4      205.57      207.35      6.85 o 
 -10   1   4       11.53       14.17      2.31 o 
  -9   1   4      748.54      759.94     10.49 o 
  -8   1   4        0.02        3.42      1.71 o 
  -7   1   4       35.47       30.65      1.71 o 
  -6   1   4      259.24      247.30      5.13 o 
  -5   1   4      159.89      155.17      3.71 o 
  -4   1   4      593.36      555.65      8.27 o 
  -3   1   4        6.37        1.35      0.47 o 
  -2   1   4     1186.65     1283.02      8.97 o 
  -1   1   4    12256.49    12330.97     70.69 o 
   0   1   4      239.80      252.65      2.21 o 
   1   1   4       60.31       59.33      2.00 o 
   2   1   4      735.93      718.44      8.84 o 
   3   1   4       45.02       74.89      2.14 o 
   4   1   4      478.69      503.23      4.19 o 
   5   1   4       91.10       88.42      2.11 o 
   6   1   4        0.02        0.24      0.68 o 
   7   1   4     1885.20     1840.99     11.06 o 
   8   1   4       21.06       18.37      1.00 o 
   9   1   4      154.62      147.53      2.24 o 
  10   1   4       21.11       20.68      1.22 o 
  11   1   4      319.13      354.05      4.21 o 
 -11   2   4      191.84      201.96      6.85 o 
 -10   2   4      190.17      190.42      5.04 o 
  -9   2   4      176.04      180.90      4.64 o 
  -8   2   4      415.22      423.25      5.31 o 
  -7   2   4      116.01      112.33      2.55 o 
  -6   2   4     1632.96     1551.16     16.01 o 
  -5   2   4      274.80      335.42      3.56 o 
  -4   2   4     3043.34     2964.44     31.28 o 
  -3   2   4     1126.22     1298.71     12.69 o 
  -2   2   4     6384.02     6644.12     61.01 o 
  -1   2   4      252.48      275.61      2.08 o 
   0   2   4      368.80      319.96      2.96 o 
   1   2   4      565.79      654.34      9.70 o 
   2   2   4     4579.32     4480.07     28.93 o 
   3   2   4     1385.20     1438.49     10.05 o 
   4   2   4       25.42       22.73      2.10 o 
   5   2   4       30.09       38.26      2.17 o 
   6   2   4      543.79      524.86      3.85 o 
   7   2   4      885.83      909.88      6.16 o 
   8   2   4      620.81      627.45      5.44 o 
   9   2   4      230.84      231.26      2.77 o 
  10   2   4      137.92      126.05      2.47 o 
  11   2   4       10.74        7.79      1.30 o 
 -11   3   4       94.39      104.40      4.44 o 
 -10   3   4       41.99       39.18      2.92 o 
  -9   3   4       55.38       55.85      3.12 o 
  -8   3   4        0.24        0.77      1.01 o 
  -7   3   4      866.91      863.74      7.18 o 
  -6   3   4      725.58      715.66      6.96 o 
  -5   3   4       46.43       46.38      1.24 o 
  -4   3   4       39.23       50.80      1.03 o 
  -3   3   4     2491.37     2570.41     16.96 o 
  -2   3   4      414.23      398.97      4.02 o 
  -1   3   4      187.03      261.10      1.89 o 
   0   3   4       19.33       42.63      0.69 o 
   1   3   4     1794.42     1815.90     16.80 o 
   2   3   4       29.98       47.60      0.90 o 
   3   3   4       32.35       50.06      0.73 o 
   4   3   4        3.72       -0.37      0.44 o 
   5   3   4     2012.20     1959.06     14.21 o 
   6   3   4      207.79      227.21      2.23 o 
   7   3   4        0.40        0.09      1.01 o 
   8   3   4      118.92      117.69      1.98 o 
   9   3   4      169.48      145.92      2.47 o 
  10   3   4       12.11       13.68      1.27 o 
  11   3   4       91.31       82.41      2.29 o 
 -11   4   4      155.75      158.01      5.99 o 
 -10   4   4       42.33       41.51      2.92 o 
  -9   4   4      374.19      388.40      5.35 o 
  -8   4   4      218.13      212.34      3.09 o 
  -7   4   4      205.74      206.15      2.94 o 
  -6   4   4     1525.66     1571.04     11.58 o 
  -5   4   4      635.51      631.66      6.42 o 
  -4   4   4     2514.24     2542.70     17.25 o 
  -3   4   4     1087.94     1156.04      8.30 o 
  -2   4   4      525.78      543.30      4.82 o 
  -1   4   4      976.70      984.41      5.99 o 
   0   4   4     1079.93     1064.51      7.16 o 
   1   4   4     2601.59     2711.28     20.45 o 
   2   4   4      243.82      207.79      3.93 o 
   3   4   4      429.17      419.39      2.82 o 
   4   4   4     1929.61     2052.05     11.51 o 
   5   4   4      287.43      311.27      3.12 o 
   6   4   4      295.41      308.44      2.70 o 
   7   4   4      294.85      293.69      2.76 o 
   8   4   4      252.11      251.27      3.03 o 
   9   4   4        1.04       -0.47      0.98 o 
  10   4   4        3.19        0.56      1.03 o 
  11   4   4        4.50        2.90      1.19 o 
 -11   5   4        2.06        1.71      2.02 o 
 -10   5   4      290.43      298.56      6.24 o 
  -9   5   4      359.56      350.08      7.62 o 
  -8   5   4      154.12      158.57      2.77 o 
  -7   5   4     1476.07     1494.61     11.36 o 
  -6   5   4       21.19       22.98      1.21 o 
  -5   5   4      109.18      102.77      1.91 o 
  -4   5   4     1171.06     1192.87      8.76 o 
  -3   5   4     1343.03     1417.47     10.01 o 
  -2   5   4      145.39      200.94      2.59 o 
  -1   5   4      100.40       90.60      0.98 o 
   0   5   4      140.95      196.96      1.70 o 
   1   5   4      936.87      962.03      6.01 o 
   2   5   4      100.62      122.80      1.24 o 
   3   5   4     2012.20     2130.53     13.05 o 
   4   5   4      256.24      233.54      2.00 o 
   5   5   4     1157.56     1167.09      7.92 o 
   6   5   4     1194.72     1178.63      7.47 o 
   7   5   4      429.51      397.28      3.47 o 
   8   5   4       18.74       19.10      1.10 o 
   9   5   4        9.32       13.32      1.21 o 
  10   5   4      340.96      343.21      4.08 o 
  11   5   4      138.81      161.04      2.95 o 
 -11   6   4      287.71      301.99      6.65 o 
 -10   6   4      322.02      325.11      6.55 o 
  -9   6   4      140.75      145.30      6.95 o 
  -8   6   4       20.20       16.08      1.94 o 
  -7   6   4       75.34       77.82      2.05 o 
  -6   6   4        4.72        6.15      1.01 o 
  -5   6   4      878.61      860.49      6.91 o 
  -4   6   4      653.80      652.27      5.41 o 
  -3   6   4      368.22      416.76      3.70 o 
  -2   6   4      144.26      136.88      1.78 o 
  -1   6   4       46.56       55.86      1.28 o 
   0   6   4      266.60      262.42      2.05 o 
   1   6   4     4544.82     4725.97     30.32 o 
   2   6   4      462.15      434.55      3.31 o 
   3   6   4       63.31       35.46      1.03 o 
   4   6   4      690.40      689.09      4.44 o 
   5   6   4      178.46      172.11      2.34 o 
   6   6   4      449.59      444.85      3.60 o 
   7   6   4       17.14       18.84      1.02 o 
   8   6   4      139.70      134.04      2.47 o 
   9   6   4       40.93       47.02      1.59 o 
  10   6   4       44.46       53.85      1.94 o 
  11   6   4        2.45        1.50      1.38 o 
 -11   7   4       16.98       15.69      2.62 o 
 -10   7   4      178.17      191.22      4.00 o 
  -9   7   4      651.30      674.32      8.00 o 
  -8   7   4     1225.80     1264.48     11.96 o 
  -7   7   4      332.91      347.58      4.02 o 
  -6   7   4       59.27       53.13      1.78 o 
  -5   7   4        3.37        3.66      0.92 o 
  -4   7   4        4.38        7.27      1.36 o 
  -3   7   4      314.48      347.67      3.38 o 
  -2   7   4       38.50       15.11      0.77 o 
  -1   7   4     1844.76     1987.43     13.33 o 
   0   7   4      177.44      137.24      1.45 o 
   1   7   4      294.24      324.48      3.29 o 
   2   7   4     1411.36     1639.95     10.25 o 
   3   7   4     2374.54     2486.67     16.92 o 
   4   7   4      605.86      585.54      4.51 o 
   5   7   4     1298.72     1272.20     10.33 o 
   6   7   4      643.68      589.98      4.46 o 
   7   7   4        2.30        3.93      0.79 o 
   8   7   4        0.15       -0.35      0.82 o 
   9   7   4        7.78        2.36      1.08 o 
  10   7   4      127.51      126.96      2.59 o 
  11   7   4      229.52      221.71      3.88 o 
 -10   8   4      269.52      269.16      4.71 o 
  -9   8   4       61.07       56.34      2.47 o 
  -8   8   4      219.87      230.76      4.05 o 
  -7   8   4      138.49      145.89      2.59 o 
  -6   8   4      172.17      169.26      2.74 o 
  -5   8   4      267.53      255.36      3.13 o 
  -4   8   4      264.76      306.49      3.31 o 
  -3   8   4      530.40      551.75      4.74 o 
  -2   8   4       17.05       19.39      0.70 o 
  -1   8   4       35.91       31.34      1.49 o 
   0   8   4     2287.90     2541.96     16.72 o 
   1   8   4      570.81      487.60      3.67 o 
   2   8   4      624.38      580.38      4.30 o 
   3   8   4      999.12      960.29      7.30 o 
   4   8   4        5.49        5.15      0.68 o 
   5   8   4        0.58        1.15      0.88 o 
   6   8   4      989.57      997.82      6.63 o 
   7   8   4        1.96        1.01      0.77 o 
   8   8   4       39.72       41.29      1.43 o 
   9   8   4      243.14      249.49      4.15 o 
  10   8   4      401.14      397.03      5.02 o 
 -10   9   4       18.67       13.17      1.92 o 
  -9   9   4      329.73      331.91      5.10 o 
  -8   9   4      588.10      609.70      8.10 o 
  -7   9   4        3.61        5.06      1.14 o 
  -6   9   4      990.46      978.17      8.05 o 
  -5   9   4       53.80       55.28      1.65 o 
  -4   9   4      158.80      152.86      2.34 o 
  -3   9   4       49.46       57.24      2.02 o 
  -2   9   4      446.15      420.40      3.59 o 
  -1   9   4     1423.86     1583.94     24.41 o 
   0   9   4        0.28        4.36      0.55 o 
   1   9   4      285.40      292.15      2.61 o 
   2   9   4        5.03        6.56      0.66 o 
   3   9   4        3.41        3.15      0.74 o 
   4   9   4     1611.83     1685.91     12.18 o 
   5   9   4      686.79      665.72      5.25 o 
   6   9   4      518.41      507.86      4.46 o 
   7   9   4      136.01      125.38      1.96 o 
   8   9   4        1.49        1.62      0.85 o 
   9   9   4       33.10       28.89      1.38 o 
  10   9   4       14.73       22.34      1.71 o 
 -10  10   4       31.51       24.52      2.08 o 
  -9  10   4       71.20       72.26      2.85 o 
  -8  10   4       71.62       65.12      2.71 o 
  -7  10   4      214.68      221.02      3.84 o 
  -6  10   4        6.86        8.86      1.19 o 
  -5  10   4       26.45       25.62      1.76 o 
  -4  10   4        7.88        2.87      0.84 o 
  -3  10   4        0.28        0.47      0.74 o 
  -2  10   4     1822.45     1976.15     15.42 o 
  -1  10   4     1537.11     1581.17     21.70 o 
   0  10   4      140.19      167.75      1.83 o 
   1  10   4      204.24      152.41      1.88 o 
   2  10   4      682.77      757.80      5.43 o 
   3  10   4      138.42      142.77      2.10 o 
   4  10   4     1211.04     1138.07      8.76 o 
   5  10   4      819.66      829.72      6.27 o 
   6  10   4        0.88        0.27      0.75 o 
   7  10   4      784.09      757.99      5.60 o 
   8  10   4       33.46       35.31      2.10 o 
   9  10   4      600.62      621.21      6.74 o 
  10  10   4       74.26       77.98      3.63 o 
 -10  11   4       21.78       26.11      2.59 o 
  -9  11   4        4.53        3.99      1.59 o 
  -8  11   4      290.78      293.10      4.66 o 
  -7  11   4      181.57      172.93      3.40 o 
  -6  11   4     1005.41     1011.26      8.41 o 
  -5  11   4       91.91      101.40      2.13 o 
  -4  11   4      470.87      453.47      4.45 o 
  -3  11   4      214.31      238.84      2.89 o 
  -2  11   4      588.05      517.66      6.99 o 
  -1  11   4      246.42      249.43      2.90 o 
   0  11   4     1049.83     1029.58      6.84 o 
   1  11   4      647.05      680.24      5.02 o 
   2  11   4        0.01        1.10      0.62 o 
   3  11   4      878.56      820.85      7.22 o 
   4  11   4     3136.86     3121.07     19.23 o 
   5  11   4      160.13      152.68      2.72 o 
   6  11   4       52.70       53.16      1.55 o 
   7  11   4      235.12      217.11      4.06 o 
   8  11   4       18.91       22.39      1.22 o 
   9  11   4      259.82      267.27      5.78 o 
  10  11   4       63.62       71.40      3.61 o 
 -10  12   4        2.79        1.47      1.70 o 
  -9  12   4       10.48       13.80      1.81 o 
  -8  12   4       21.43       19.06      1.81 o 
  -7  12   4        9.29        8.19      1.57 o 
  -6  12   4       27.69       25.61      1.43 o 
  -5  12   4       33.23       27.39      1.35 o 
  -4  12   4       53.61       66.06      1.74 o 
  -3  12   4       44.79       57.85      2.06 o 
  -2  12   4      148.10      130.55      2.80 o 
  -1  12   4        0.98        0.84      0.70 o 
   0  12   4        1.37        0.88      0.74 o 
   1  12   4      188.92      188.81      2.49 o 
   2  12   4      403.09      435.97      3.77 o 
   3  12   4      258.49      242.00      2.68 o 
   4  12   4      543.11      536.47      4.54 o 
   5  12   4      223.44      227.63      3.10 o 
   6  12   4       35.56       30.43      2.18 o 
   7  12   4      369.67      359.98      3.80 o 
   8  12   4       81.63       75.62      1.95 o 
   9  12   4      452.77      452.49      7.76 o 
  -9  13   4       62.63       66.86      2.85 o 
  -8  13   4      119.93      136.89      3.35 o 
  -7  13   4        4.61        5.53      1.42 o 
  -6  13   4       16.50       10.56      1.40 o 
  -5  13   4        0.00        1.00      0.96 o 
  -4  13   4       52.76       41.91      1.62 o 
  -3  13   4       68.72       67.48      1.74 o 
  -2  13   4     1155.95     1104.03     18.32 o 
  -1  13   4     2910.33     2914.36     36.12 o 
   0  13   4     1374.90     1291.17     11.12 o 
   1  13   4        1.76        1.31      0.77 o 
   2  13   4      658.17      654.44      5.13 o 
   3  13   4      178.09      177.90      2.30 o 
   4  13   4      589.18      523.17      4.51 o 
   5  13   4       50.30       47.31      1.66 o 
   6  13   4      408.06      413.36      6.70 o 
   7  13   4      148.50      150.45      3.38 o 
   8  13   4      121.37      119.66      3.12 o 
   9  13   4      144.44      162.85      6.56 o 
  -9  14   4      167.19      173.73      5.04 o 
  -8  14   4       21.69       17.96      1.86 o 
  -7  14   4        6.98       10.17      1.59 o 
  -6  14   4        1.30        1.83      1.79 o 
  -5  14   4      351.48      378.17      5.08 o 
  -4  14   4        6.81        0.44      0.89 o 
  -3  14   4        0.54       -0.77      0.77 o 
  -2  14   4      479.32      452.49      5.02 o 
  -1  14   4       49.45       53.81      1.99 o 
   0  14   4      758.67      771.71      7.34 o 
   1  14   4      228.28      233.30      4.07 o 
   2  14   4      161.56      129.64      2.01 o 
   3  14   4      433.53      445.62      4.08 o 
   4  14   4       75.95       71.35      2.19 o 
   5  14   4       28.18       25.47      1.27 o 
   6  14   4        6.40        4.48      1.10 o 
   7  14   4       16.81       22.19      1.49 o 
   8  14   4      206.34      203.81      5.04 o 
   9  14   4      283.65      289.40      6.15 o 
  -8  15   4        0.39        0.10      1.48 o 
  -7  15   4      317.18      295.00      4.66 o 
  -6  15   4       18.29       15.65      1.59 o 
  -5  15   4       37.29       26.66      1.63 o 
  -4  15   4        8.32        8.80      1.10 o 
  -3  15   4      699.21      671.73      6.01 o 
  -2  15   4      412.46      435.26      6.44 o 
  -1  15   4      588.03      617.65      7.95 o 
   0  15   4      154.20      154.42      2.79 o 
   1  15   4      418.86      400.16      4.20 o 
   2  15   4      115.18       97.82      1.86 o 
   3  15   4      200.89      189.80      2.52 o 
   4  15   4       34.05       32.19      1.63 o 
   5  15   4      106.88       96.00      1.96 o 
   6  15   4      606.94      573.28      5.20 o 
   7  15   4      138.50      122.63      3.89 o 
   8  15   4       15.87       18.23      2.31 o 
  -8  16   4       13.73       14.95      2.40 o 
  -7  16   4       78.59       77.12      2.85 o 
  -6  16   4       43.72       52.03      2.31 o 
  -5  16   4      137.12      140.12      3.02 o 
  -4  16   4       73.37       76.04      2.36 o 
  -3  16   4      312.16      337.23      3.89 o 
  -2  16   4       22.04       15.25      1.82 o 
  -1  16   4      350.31      341.59      5.52 o 
   0  16   4        4.87        2.55      1.03 o 
   1  16   4      879.01      816.32      8.07 o 
   2  16   4       63.51       62.18      1.60 o 
   3  16   4      939.11      923.83      9.62 o 
   4  16   4      181.05      191.40      2.65 o 
   5  16   4      177.79      169.25      2.57 o 
   6  16   4      211.34      192.70      3.27 o 
   7  16   4      258.09      276.14      5.51 o 
   8  16   4      316.66      301.47      8.56 o 
  -8  17   4        0.99       -0.68      1.91 o 
  -7  17   4       11.13       13.16      2.42 o 
  -6  17   4        9.93       10.85      1.57 o 
  -5  17   4        0.05       -0.31      1.24 o 
  -4  17   4       76.78       73.69      3.00 o 
  -3  17   4      594.76      575.59     19.97 o 
  -2  17   4       54.47       43.79      2.57 o 
  -1  17   4      225.33      232.39     12.12 o 
   0  17   4       28.41       25.11      2.02 o 
   1  17   4      102.24       83.98      1.99 o 
   2  17   4       14.15       13.48      1.09 o 
   3  17   4       49.67       48.35      1.65 o 
   4  17   4        7.18        8.03      1.04 o 
   5  17   4        0.40        0.53      1.06 o 
   6  17   4       62.49       71.84      2.28 o 
   7  17   4       60.59       77.60      2.79 o 
   8  17   4       27.79       25.25      2.72 o 
  -7  18   4       18.03       15.37      2.31 o 
  -6  18   4       45.39       53.47      2.92 o 
  -5  18   4      503.42      473.60      5.97 o 
  -4  18   4      409.45      436.88      7.14 o 
  -3  18   4      119.03      137.92      5.85 o 
  -2  18   4       29.40       37.08      3.42 o 
  -1  18   4       12.24        3.42      2.28 o 
   0  18   4      748.14      699.44      9.18 o 
   1  18   4       17.97       14.47      1.42 o 
   2  18   4      231.55      229.75      4.12 o 
   3  18   4      101.43      104.11      2.54 o 
   4  18   4      122.78      122.57      3.75 o 
   5  18   4      121.64      133.29      2.74 o 
   6  18   4      126.17      129.35      3.29 o 
   7  18   4       66.31       70.62      2.83 o 
  -6  19   4       17.20       17.27      2.19 o 
  -5  19   4       47.44       59.04      4.28 o 
  -4  19   4       79.85       86.67      3.32 o 
  -3  19   4       51.36       52.21      2.80 o 
  -2  19   4       29.13       25.39      3.14 o 
  -1  19   4        8.57        9.13      2.57 o 
   0  19   4        1.93        1.71      2.28 o 
   1  19   4       25.45       28.24      3.14 o 
   2  19   4       53.73       55.11      2.84 o 
   3  19   4       32.25       28.13      1.59 o 
   4  19   4       42.74       41.67      1.89 o 
   5  19   4        0.94       -0.56      1.13 o 
   6  19   4        0.01        0.95      1.46 o 
  -6  20   4      131.24      125.51      6.28 o 
  -5  20   4        0.97       -1.71      2.57 o 
  -4  20   4       56.27       68.74      4.85 o 
  -3  20   4      289.39      268.86      5.43 o 
  -2  20   4       46.03       51.06      4.28 o 
  -1  20   4       29.46       22.82      3.14 o 
   0  20   4      146.27      124.65      5.42 o 
   1  20   4       25.68       31.38      3.42 o 
   2  20   4      828.22      814.90     10.59 o 
   3  20   4      710.49      691.12      6.77 o 
   4  20   4        0.85        2.52      1.21 o 
   5  20   4        2.82        1.03      1.46 o 
   6  20   4        1.35        2.98      2.05 o 
  -5  21   4        0.01       -0.57      2.57 o 
  -4  21   4       14.39       11.98      3.14 o 
  -3  21   4      107.50      124.36      5.70 o 
  -2  21   4       26.65       25.67      3.71 o 
  -1  21   4       13.49       13.69      2.85 o 
   0  21   4       33.84       39.93      3.71 o 
   1  21   4        2.09        0.86      2.28 o 
   2  21   4      202.36      191.11      6.56 o 
   3  21   4       14.75       12.47      1.42 o 
   4  21   4       10.01       10.99      1.38 o 
   5  21   4       68.94       74.37      3.41 o 
  -4  22   4       53.42       52.48      4.56 o 
  -3  22   4        8.81        9.41      3.14 o 
  -2  22   4        0.01        0.81      2.71 o 
  -1  22   4       12.24       17.11      3.14 o 
   0  22   4      183.67      176.56      6.28 o 
   1  22   4        8.23       11.12      2.85 o 
   2  22   4      433.39      460.95     10.55 o 
   3  22   4      694.28      733.42     10.08 o 
   4  22   4        9.72       12.03      1.81 o 
  -2  23   4        0.53       -0.86      2.57 o 
  -1  23   4      108.75      140.91      5.99 o 
   0  23   4       33.33       33.09      3.71 o 
   1  23   4       54.03       76.73      4.85 o 
   2  23   4        0.12        5.13      2.85 o 
 -11   0   5       92.47       87.28      5.70 o 
  -9   0   5       10.84       10.84      3.14 o 
  -7   0   5       52.23       49.63      3.71 o 
  -3   0   5        1.42        7.13      0.89 o 
  -1   0   5     1572.81     1531.35     14.93 o 
   1   0   5       39.94       16.83      1.43 o 
   3   0   5      374.36      517.90      4.78 o 
   5   0   5     2209.01     2094.81     28.81 o 
   7   0   5     1164.46     1154.41     10.64 o 
   9   0   5      192.42      183.21      5.56 o 
  11   0   5       93.80      104.97      3.83 o 
 -11   1   5        1.09        6.71      2.31 o 
 -10   1   5      299.07      297.82      6.25 o 
  -9   1   5       34.01       38.11      2.82 o 
  -8   1   5       33.62       37.31      2.52 o 
  -7   1   5     1390.58     1423.01     15.83 o 
  -6   1   5     1559.71     1458.66     22.11 o 
  -5   1   5       37.21       36.72      1.78 o 
  -4   1   5      154.14      131.64      2.01 o 
  -3   1   5     3421.45     3744.86     28.65 o 
  -2   1   5     2846.77     3394.83     25.91 o 
  -1   1   5     1405.80     1579.07     10.80 o 
   0   1   5     1661.01     1676.50     22.39 o 
   1   1   5      426.38      484.24      4.20 o 
   2   1   5     3341.37     3317.62     19.33 o 
   3   1   5      280.29      337.63      2.43 o 
   4   1   5        5.49        4.26      1.14 o 
   5   1   5        0.29        2.05      0.61 o 
   6   1   5      207.43      227.59      2.37 o 
   7   1   5       33.78       33.29      1.31 o 
   8   1   5       21.61       20.48      1.09 o 
   9   1   5        4.12        3.60      1.02 o 
  10   1   5        8.55       12.90      1.31 o 
  11   1   5        2.92        1.49      1.39 o 
 -11   2   5       24.28       20.73      2.82 o 
 -10   2   5      121.34      125.21      4.33 o 
  -9   2   5       45.76       47.32      2.36 o 
  -8   2   5      305.06      304.40      4.54 o 
  -7   2   5      243.58      245.00      4.38 o 
  -6   2   5      572.69      573.23      6.06 o 
  -5   2   5      104.44       91.70      2.47 o 
  -4   2   5        0.11        4.35      3.04 o 
  -3   2   5      104.34       80.42      1.48 o 
  -2   2   5       95.78      106.05      1.59 o 
  -1   2   5     1789.12     1751.26     10.53 o 
   0   2   5     2549.42     2663.25     40.01 o 
   1   2   5       94.87      127.51      1.56 o 
   2   2   5        0.03        1.17      0.46 o 
   3   2   5       55.37       30.73      0.96 o 
   4   2   5      308.12      338.01      6.28 o 
   5   2   5      611.78      594.79      4.47 o 
   6   2   5       43.36       28.69      0.93 o 
   7   2   5      677.13      670.90      4.92 o 
   8   2   5      428.62      437.26      4.31 o 
   9   2   5        2.40       -0.11      0.99 o 
  10   2   5       62.91       66.89      2.06 o 
  11   2   5      320.26      314.44      4.00 o 
 -11   3   5       57.17       63.69      4.56 o 
 -10   3   5      380.31      392.76     12.69 o 
  -9   3   5        5.05        3.99      2.02 o 
  -8   3   5      100.02       97.34      2.79 o 
  -7   3   5      595.11      581.14      5.50 o 
  -6   3   5       42.38       36.79      1.43 o 
  -5   3   5       45.32       59.36      1.77 o 
  -4   3   5      111.94       84.62      2.81 o 
  -3   3   5      761.51      711.32      5.28 o 
  -2   3   5      130.65      170.05      1.56 o 
  -1   3   5      184.51      183.12      1.36 o 
   0   3   5      644.82      648.39      4.32 o 
   1   3   5     3195.91     3391.44     22.08 o 
   2   3   5      213.01      152.39      2.12 o 
   3   3   5      456.50      413.98      4.00 o 
   4   3   5      537.13      473.12      3.43 o 
   5   3   5       39.04       47.05      1.07 o 
   6   3   5       97.23       84.96      1.37 o 
   7   3   5       43.03       38.64      1.79 o 
   8   3   5      184.72      199.57      2.80 o 
   9   3   5       68.97       67.98      1.90 o 
  10   3   5       78.18       73.06      2.11 o 
  11   3   5       31.04       28.54      1.67 o 
 -11   4   5        3.12        4.53      2.31 o 
 -10   4   5        3.10        2.68      2.11 o 
  -9   4   5        3.85        2.73      1.91 o 
  -8   4   5      288.18      301.77      3.78 o 
  -7   4   5      516.07      513.29      5.05 o 
  -6   4   5        4.79        5.71      0.97 o 
  -5   4   5        3.44        7.29      1.24 o 
  -4   4   5      131.54      166.94      2.50 o 
  -3   4   5      517.85      532.48      5.04 o 
  -2   4   5     3324.55     3344.23     25.09 o 
  -1   4   5      213.93      171.52      1.47 o 
   0   4   5     3793.31     4076.06     23.73 o 
   1   4   5     2272.22     2487.18     14.67 o 
   2   4   5     1311.23     1450.24      9.99 o 
   3   4   5     2782.64     3086.61     18.27 o 
   4   4   5      218.46      185.10      1.77 o 
   5   4   5      250.99      216.97      2.43 o 
   6   4   5       36.27       41.94      1.22 o 
   7   4   5        3.15        5.25      0.82 o 
   8   4   5      404.34      362.40      3.85 o 
   9   4   5        0.02        1.21      1.04 o 
  10   4   5      117.46      108.27      3.41 o 
  11   4   5      221.33      238.91      3.57 o 
 -11   5   5      136.15      135.63      4.84 o 
 -10   5   5      449.08      432.77     12.27 o 
  -9   5   5        1.61        0.57      1.82 o 
  -8   5   5       21.19       19.62      1.45 o 
  -7   5   5      105.37       91.95      2.19 o 
  -6   5   5      391.04      398.81      4.16 o 
  -5   5   5      482.39      445.57      4.29 o 
  -4   5   5       12.76       37.17      1.53 o 
  -3   5   5       51.10       71.95      1.90 o 
  -2   5   5     1312.38     1463.39     10.00 o 
  -1   5   5     1716.36     1901.02     11.84 o 
   0   5   5     2074.73     2105.88     12.61 o 
   1   5   5        9.20       26.06      0.81 o 
   2   5   5       37.02       16.74      0.92 o 
   3   5   5      867.66      878.27      5.38 o 
   4   5   5       22.62       25.16      0.98 o 
   5   5   5       72.46       75.47      1.42 o 
   6   5   5       41.57       44.92      1.55 o 
   7   5   5       11.69       14.42      0.94 o 
   8   5   5      966.33      943.51      6.67 o 
   9   5   5       11.66       10.60      1.07 o 
  10   5   5      259.31      278.77      5.38 o 
  11   5   5       32.00       37.69      1.83 o 
 -10   6   5       14.80       14.28      2.42 o 
  -9   6   5       60.37       62.07      2.60 o 
  -8   6   5        9.35       11.54      1.61 o 
  -7   6   5        8.42        7.12      1.09 o 
  -6   6   5      194.89      196.00      2.77 o 
  -5   6   5       90.34       79.14      1.78 o 
  -4   6   5       14.36        9.75      0.92 o 
  -3   6   5       56.51       67.88      1.46 o 
  -2   6   5     2153.54     2167.34     16.95 o 
  -1   6   5        4.84        0.58      0.49 o 
   0   6   5     4933.24     5063.90     28.81 o 
   1   6   5      232.92      201.96      1.85 o 
   2   6   5     3241.75     3588.54     21.00 o 
   3   6   5       51.50       40.45      0.93 o 
   4   6   5       10.01       17.68      0.85 o 
   5   6   5       54.44       38.30      1.27 o 
   6   6   5     2658.52     2520.78     15.27 o 
   7   6   5       50.18       50.07      1.36 o 
   8   6   5      195.53      175.25      4.02 o 
   9   6   5       32.15       28.42      1.64 o 
  10   6   5       88.74       93.59      3.08 o 
 -10   7   5       85.33       89.34      3.83 o 
  -9   7   5      360.39      368.68      5.68 o 
  -8   7   5      893.55      881.25      7.80 o 
  -7   7   5       58.35       70.85      2.02 o 
  -6   7   5      524.95      518.95      5.09 o 
  -5   7   5     3190.09     3169.22     21.70 o 
  -4   7   5      788.64      801.81      6.52 o 
  -3   7   5       80.06       99.33      1.78 o 
  -2   7   5      633.98      619.83      8.96 o 
  -1   7   5      110.72      133.02      1.91 o 
   0   7   5       39.80       23.38      0.65 o 
   1   7   5     1686.50     1629.30     11.04 o 
   2   7   5       49.76       31.06      0.87 o 
   3   7   5      279.03      237.74      2.39 o 
   4   7   5      199.60      206.34      2.31 o 
   5   7   5       32.43       28.69      1.14 o 
   6   7   5      131.04      136.44      2.23 o 
   7   7   5       30.80       26.60      1.14 o 
   8   7   5      246.42      229.18      2.77 o 
   9   7   5      191.55      186.24      2.57 o 
  10   7   5      243.21      235.18      3.38 o 
 -10   8   5        3.39       10.55      2.57 o 
  -9   8   5      259.09      279.45      4.66 o 
  -8   8   5      220.29      218.75      3.41 o 
  -7   8   5       23.73       23.33      1.46 o 
  -6   8   5        2.01        0.20      0.92 o 
  -5   8   5      541.92      545.77      5.09 o 
  -4   8   5      980.89     1010.85      9.52 o 
  -3   8   5       71.19       73.15      1.60 o 
  -2   8   5     1071.62     1038.31      7.44 o 
  -1   8   5        0.08        7.05      0.49 o 
   0   8   5     2955.57     3057.86     17.85 o 
   1   8   5      498.42      585.69      4.56 o 
   2   8   5      528.90      579.45      5.48 o 
   3   8   5        9.08       13.73      1.61 o 
   4   8   5      116.05       91.74      1.95 o 
   5   8   5      113.68      123.97      1.98 o 
   6   8   5       73.45       70.87      1.53 o 
   7   8   5      197.11      181.32      2.36 o 
   8   8   5        9.71        7.95      0.98 o 
   9   8   5      632.15      615.95      6.23 o 
  10   8   5        1.59        1.09      1.04 o 
 -10   9   5       38.24       40.37      3.03 o 
  -9   9   5       20.64       18.29      1.86 o 
  -8   9   5       37.95       44.01      2.29 o 
  -7   9   5        2.92        3.42      1.10 o 
  -6   9   5      351.32      338.97      3.95 o 
  -5   9   5        7.93       15.00      1.10 o 
  -4   9   5        0.09        2.06      0.89 o 
  -3   9   5     2302.50     2303.55     16.00 o 
  -2   9   5       18.34       17.52      0.92 o 
  -1   9   5       16.17       16.94      0.87 o 
   0   9   5     2424.81     2625.81     24.46 o 
   1   9   5      330.52      310.40      3.40 o 
   2   9   5      195.24      189.79      2.31 o 
   3   9   5      414.49      387.60      3.81 o 
   4   9   5      401.78      373.50      3.41 o 
   5   9   5      956.55      986.93      7.18 o 
   6   9   5       29.20       26.26      1.22 o 
   7   9   5       57.58       60.92      1.64 o 
   8   9   5      153.65      156.74      2.36 o 
   9   9   5      783.96      795.99      6.19 o 
  10   9   5       30.20       31.02      1.54 o 
 -10  10   5        0.04       -0.31      1.63 o 
  -9  10   5        4.11        8.90      2.14 o 
  -8  10   5     1369.20     1370.86     13.01 o 
  -7  10   5       52.38       47.31      1.91 o 
  -6  10   5       51.88       52.14      1.89 o 
  -5  10   5        5.27        3.34      0.96 o 
  -4  10   5     1834.83     1821.16     15.03 o 
  -3  10   5      159.59      153.10      2.38 o 
  -2  10   5      966.94      962.24      9.59 o 
  -1  10   5       50.13       49.10      1.33 o 
   0  10   5      206.57      206.48      3.32 o 
   1  10   5      412.62      485.03      5.35 o 
   2  10   5       34.74       30.40      1.15 o 
   3  10   5       45.14       45.21      1.44 o 
   4  10   5      991.03      937.92      6.81 o 
   5  10   5      436.72      453.42      4.10 o 
   6  10   5      220.00      211.52      2.75 o 
   7  10   5      114.47      103.99      1.88 o 
   8  10   5       10.73       12.25      1.08 o 
   9  10   5       20.11       14.79      1.23 o 
  10  10   5       61.88       57.91      2.38 o 
 -10  11   5       34.71       36.36      2.92 o 
  -9  11   5      124.75      118.96      3.35 o 
  -8  11   5       10.82       10.39      1.65 o 
  -7  11   5       15.37       16.36      1.39 o 
  -6  11   5        4.08        4.04      1.33 o 
  -5  11   5       71.13       57.29      1.78 o 
  -4  11   5      639.58      597.72      5.48 o 
  -3  11   5     2547.72     2536.13     18.49 o 
  -2  11   5      154.63      170.86      2.67 o 
  -1  11   5      362.14      397.49      4.00 o 
   0  11   5       24.74       38.67      1.71 o 
   1  11   5      564.25      540.84      6.05 o 
   2  11   5      333.87      270.39      3.29 o 
   3  11   5     1720.78     1741.21     10.37 o 
   4  11   5      608.32      591.13      5.41 o 
   5  11   5      350.69      343.09      4.65 o 
   6  11   5      114.54       96.71      2.01 o 
   7  11   5      202.82      195.54      3.34 o 
   8  11   5        0.03       -0.69      0.85 o 
   9  11   5      205.67      196.58      2.79 o 
  -9  12   5      389.97      409.66      6.04 o 
  -8  12   5      400.95      406.15      6.98 o 
  -7  12   5       40.12       36.28      2.03 o 
  -6  12   5      483.89      452.51      5.73 o 
  -5  12   5       42.65       45.92      1.77 o 
  -4  12   5      481.96      457.08      4.56 o 
  -3  12   5       12.15       11.25      1.03 o 
  -2  12   5      370.93      384.24      4.42 o 
  -1  12   5      257.21      247.02      5.70 o 
   0  12   5       44.53       48.14      1.45 o 
   1  12   5       14.17       11.77      0.96 o 
   2  12   5      166.48      152.93      2.14 o 
   3  12   5      399.30      412.42      3.82 o 
   4  12   5       39.05       27.58      1.08 o 
   5  12   5      474.76      418.18      4.00 o 
   6  12   5      130.08      123.30      2.18 o 
   7  12   5        0.01       -0.29      0.85 o 
   8  12   5        0.42       -0.49      0.92 o 
   9  12   5        3.32        8.01      1.45 o 
  -9  13   5       64.34       54.00      4.80 o 
  -8  13   5        8.52       13.06      1.81 o 
  -7  13   5       42.89       39.24      2.18 o 
  -6  13   5      108.85      104.30      2.42 o 
  -5  13   5      825.04      793.54      7.05 o 
  -4  13   5     1128.32     1102.94      8.87 o 
  -3  13   5      314.47      320.74      4.28 o 
  -2  13   5     1109.86     1061.82     16.37 o 
  -1  13   5      128.05      129.69      3.21 o 
   0  13   5        5.17        7.79      0.92 o 
   1  13   5      665.66      640.74      5.62 o 
   2  13   5     1475.94     1435.84     11.70 o 
   3  13   5      328.01      310.74      3.24 o 
   4  13   5       40.01       40.51      1.40 o 
   5  13   5       73.93       72.06      2.02 o 
   6  13   5       59.33       54.31      1.85 o 
   7  13   5      100.26       95.19      2.34 o 
   8  13   5       15.05       15.49      1.34 o 
   9  13   5      100.59      111.66      5.28 o 
  -9  14   5      166.53      156.56      3.84 o 
  -8  14   5      118.76      129.64      6.49 o 
  -7  14   5      306.00      322.44      4.99 o 
  -6  14   5      398.79      397.79      5.42 o 
  -5  14   5       64.96       55.18      1.96 o 
  -4  14   5      102.50      100.08      2.21 o 
  -3  14   5        0.03        0.95      0.92 o 
  -2  14   5      397.15      379.51     10.55 o 
  -1  14   5        9.65       11.67      1.50 o 
   0  14   5      231.22      237.63      3.46 o 
   1  14   5     1047.44     1069.60      9.59 o 
   2  14   5        2.75        8.09      0.88 o 
   3  14   5       99.12      101.17      1.88 o 
   4  14   5      127.54      128.49      2.14 o 
   5  14   5       87.47       98.13      2.80 o 
   6  14   5      380.26      413.55      4.70 o 
   7  14   5       26.31       26.59      1.58 o 
   8  14   5        1.62        0.80      1.08 o 
   9  14   5       23.69       27.95      3.99 o 
  -8  15   5       17.80       16.16      1.86 o 
  -7  15   5        0.21        1.52      1.48 o 
  -6  15   5      301.35      303.41      7.85 o 
  -5  15   5      430.22      423.63      4.74 o 
  -4  15   5        2.81        2.81      1.15 o 
  -3  15   5       48.75       38.27      1.92 o 
  -2  15   5      740.17      690.03      8.85 o 
  -1  15   5       10.67        8.38      1.50 o 
   0  15   5      505.24      493.95      6.85 o 
   1  15   5        4.83        2.33      0.89 o 
   2  15   5      971.68      904.74      8.81 o 
   3  15   5      521.71      539.67      4.74 o 
   4  15   5      622.58      600.84      5.22 o 
   5  15   5      127.75      131.75      2.32 o 
   6  15   5        7.57        7.81      1.15 o 
   7  15   5       14.98       14.30      1.42 o 
   8  15   5      138.54      135.94      4.30 o 
  -8  16   5      124.06      129.55      3.51 o 
  -7  16   5      624.64      644.14      7.68 o 
  -6  16   5       33.68       39.90      2.88 o 
  -5  16   5        0.94        2.17      1.25 o 
  -4  16   5      541.12      499.70      5.16 o 
  -3  16   5       12.49       19.16      1.53 o 
  -2  16   5      780.99      746.80      9.84 o 
  -1  16   5        0.23       -0.46      1.30 o 
   0  16   5      253.62      223.45      4.33 o 
   1  16   5       48.92       62.05      1.85 o 
   2  16   5        1.43        3.29      1.03 o 
   3  16   5      293.53      302.92      3.39 o 
   4  16   5       46.70       51.55      1.68 o 
   5  16   5      115.82      111.14      2.19 o 
   6  16   5      257.59      235.37      3.21 o 
   7  16   5       81.34      101.36      2.26 o 
   8  16   5      113.50      110.23      4.02 o 
  -7  17   5      124.07      122.85      3.29 o 
  -6  17   5       18.86       23.70      1.90 o 
  -5  17   5      155.97      179.99      3.62 o 
  -4  17   5      433.23      431.63      8.27 o 
  -3  17   5      216.44      212.53      4.43 o 
  -2  17   5      654.98      648.07     11.98 o 
  -1  17   5       11.74        7.37      1.61 o 
   0  17   5       16.78       19.13      3.00 o 
   1  17   5       51.68       54.25      1.81 o 
   2  17   5       45.06       53.94      2.06 o 
   3  17   5       32.27       32.97      1.40 o 
   4  17   5      116.03      121.63      2.64 o 
   5  17   5       77.73       74.33      1.96 o 
   6  17   5        9.80       10.46      1.24 o 
   7  17   5        0.59        1.24      1.37 o 
  -7  18   5       24.25       26.54      6.85 o 
  -6  18   5      368.73      389.61      8.73 o 
  -5  18   5      587.35      588.56      8.87 o 
  -4  18   5       71.13       75.75      3.21 o 
  -3  18   5      144.01      144.40      5.56 o 
  -2  18   5        5.75        3.42      1.61 o 
  -1  18   5      185.63      178.26      4.28 o 
   0  18   5      912.12      894.43     16.69 o 
   1  18   5      149.27      147.21      3.82 o 
   2  18   5      158.81      160.64      2.81 o 
   3  18   5      121.17      113.04      2.24 o 
   4  18   5       93.93       97.03      2.11 o 
   5  18   5      177.59      184.26      2.88 o 
   6  18   5      178.52      204.45      3.53 o 
   7  18   5      251.86      251.96      5.47 o 
  -6  19   5      540.90      537.11     12.55 o 
  -5  19   5        7.36        6.19      1.91 o 
  -4  19   5       29.53       26.85      2.31 o 
  -3  19   5       64.18       70.86      3.12 o 
  -2  19   5       24.78       16.83      2.85 o 
  -1  19   5      114.78      120.66      5.13 o 
   0  19   5        3.24        5.25      1.71 o 
   1  19   5      346.12      335.40      5.95 o 
   2  19   5       11.90       11.57      1.53 o 
   3  19   5      130.21      136.15      2.45 o 
   4  19   5        3.23        1.26      1.17 o 
   5  19   5      108.98      121.92      2.78 o 
   6  19   5       49.00       41.33      2.55 o 
  -5  20   5       81.75       82.82      3.61 o 
  -4  20   5        0.03       -0.89      1.71 o 
  -3  20   5       23.06       29.32      2.40 o 
  -2  20   5      138.71      137.49      5.70 o 
  -1  20   5      507.76      528.84     11.69 o 
   0  20   5       45.61       46.49      3.99 o 
   1  20   5      259.57      270.98      7.70 o 
   2  20   5      113.99       90.41      3.41 o 
   3  20   5      160.52      176.91      4.38 o 
   4  20   5       62.70       61.87      2.24 o 
   5  20   5      426.36      472.07      7.53 o 
  -4  21   5      223.11      243.08      5.43 o 
  -3  21   5      384.42      412.37      7.25 o 
  -2  21   5       54.09       59.96      4.56 o 
  -1  21   5      226.46      205.66      7.13 o 
   0  21   5       16.83       12.27      2.85 o 
   1  21   5       21.53        9.41      2.57 o 
   2  21   5       45.85       53.05      4.28 o 
   3  21   5       84.67      100.05      3.73 o 
   4  21   5        1.70        4.81      1.38 o 
  -3  22   5       60.78       68.47      5.28 o 
  -2  22   5        7.21        6.35      1.91 o 
  -1  22   5      211.71      200.81      7.42 o 
   0  22   5       87.37       87.00      5.13 o 
   1  22   5      180.88      191.40      6.85 o 
   2  22   5        8.86        9.70      2.85 o 
   3  22   5       83.66      108.68      5.42 o 
  -1  23   5      132.18      147.75      6.56 o 
   0  23   5       13.28       12.27      2.85 o 
   1  23   5        2.76        2.00      2.85 o 
 -10   0   6      400.71      405.04     10.84 o 
  -8   0   6      309.44      318.90      8.56 o 
  -6   0   6      516.00      494.89      9.98 o 
  -4   0   6       39.98       62.75      3.42 o 
  -2   0   6     1663.52     1698.32     23.96 o 
   0   0   6     1822.58     2271.91     21.68 o 
   2   0   6     2541.90     2776.81     21.25 o 
   4   0   6      362.73      296.65      5.70 o 
   6   0   6       98.85       91.13      2.27 o 
   8   0   6      313.19      296.42      4.36 o 
  10   0   6      375.41      368.01      8.41 o 
 -11   1   6      105.19       98.83      4.33 o 
 -10   1   6      118.23      120.86      4.24 o 
  -9   1   6      323.17      331.51      6.55 o 
  -8   1   6      110.45      124.56      7.27 o 
  -7   1   6        9.59        9.59      2.85 o 
  -6   1   6       94.19       96.89      3.12 o 
  -5   1   6      159.19      132.01      2.38 o 
  -4   1   6      448.74      480.34      5.02 o 
  -3   1   6       34.59       48.83      1.51 o 
  -2   1   6      254.43      314.23      3.50 o 
  -1   1   6     2969.65     3076.22     24.09 o 
   0   1   6      532.57      584.10      3.97 o 
   1   1   6     1783.45     1778.37     13.78 o 
   2   1   6       47.27       49.62      0.94 o 
   3   1   6        4.63        4.23      0.43 o 
   4   1   6      305.27      313.41      3.54 o 
   5   1   6     1579.29     1572.20     15.73 o 
   6   1   6        9.39        6.99      0.74 o 
   7   1   6      743.19      720.37      5.26 o 
   8   1   6        2.74        2.87      0.95 o 
   9   1   6        0.09       -0.49      0.96 o 
  10   1   6        6.20        4.28      1.39 o 
 -11   2   6      131.46      135.53      9.84 o 
 -10   2   6      516.28      547.12      9.56 o 
  -9   2   6      662.44      651.00      7.67 o 
  -8   2   6        3.54        2.80      1.42 o 
  -7   2   6      302.80      295.00      5.54 o 
  -6   2   6      486.48      478.49      5.45 o 
  -5   2   6      228.16      234.10      3.97 o 
  -4   2   6     1457.53     1548.25     11.02 o 
  -3   2   6     1308.44     1417.26     10.39 o 
  -2   2   6        9.54       17.61      0.77 o 
  -1   2   6        0.00        1.83      0.42 o 
   0   2   6       80.61       54.61      0.99 o 
   1   2   6      158.11      192.20      1.74 o 
   2   2   6      113.68       78.91      1.42 o 
   3   2   6      295.31      369.39      3.31 o 
   4   2   6      721.70      717.01      5.82 o 
   5   2   6       37.28       44.23      1.22 o 
   6   2   6       33.88       32.54      1.98 o 
   7   2   6      161.75      147.73      2.26 o 
   8   2   6       68.56       67.81      1.78 o 
   9   2   6       46.48       55.82      2.09 o 
  10   2   6      271.39      281.35      3.69 o 
 -10   3   6        5.97       10.70      2.42 o 
  -9   3   6       17.91       21.23      1.96 o 
  -8   3   6      143.35      135.32      4.13 o 
  -7   3   6      744.75      742.11      6.60 o 
  -6   3   6     1576.37     1526.65     11.39 o 
  -5   3   6     1485.36     1539.54     12.89 o 
  -4   3   6      177.72      198.52      2.73 o 
  -3   3   6      582.22      629.35      4.66 o 
  -2   3   6      548.01      622.98      4.68 o 
  -1   3   6     1282.67     1231.12      6.53 o 
   0   3   6      125.22       91.69      1.24 o 
   1   3   6      499.44      425.14      3.13 o 
   2   3   6     1003.22     1033.22      7.52 o 
   3   3   6        6.38        9.83      0.92 o 
   4   3   6      265.36      261.17      3.50 o 
   5   3   6      390.49      366.33      3.34 o 
   6   3   6      673.68      654.04      4.80 o 
   7   3   6      590.90      566.31      4.47 o 
   8   3   6       38.48       28.09      1.37 o 
   9   3   6      164.73      166.58      2.68 o 
  10   3   6        8.73        5.80      1.16 o 
 -10   4   6      108.07      119.64      4.53 o 
  -9   4   6      365.05      368.68      5.48 o 
  -8   4   6      275.62      278.72      6.33 o 
  -7   4   6       15.77       16.73      1.44 o 
  -6   4   6      184.23      182.75      3.02 o 
  -5   4   6     2041.44     2095.25     19.00 o 
  -4   4   6      245.54      228.62      3.06 o 
  -3   4   6      365.43      412.02      3.78 o 
  -2   4   6     1443.98     1483.07     12.25 o 
  -1   4   6      245.63      281.06      1.77 o 
   0   4   6       53.35       47.03      1.61 o 
   1   4   6        2.82        7.41      0.57 o 
   2   4   6     1228.57     1148.99      7.35 o 
   3   4   6       20.31       23.90      2.88 o 
   4   4   6     2288.59     2359.91     23.39 o 
   5   4   6      739.03      747.58      5.18 o 
   6   4   6        2.37        2.35      0.78 o 
   7   4   6        0.06        1.22      0.76 o 
   8   4   6      462.74      462.16      4.59 o 
   9   4   6       47.68       39.89      2.08 o 
  10   4   6       28.55       35.05      1.91 o 
 -10   5   6       40.52       52.21      3.43 o 
  -9   5   6       65.28       63.85      2.81 o 
  -8   5   6       72.01       67.10      3.01 o 
  -7   5   6     1788.78     1819.12     13.57 o 
  -6   5   6      775.17      785.24      6.76 o 
  -5   5   6       32.60       34.54      2.02 o 
  -4   5   6      663.79      662.89      6.36 o 
  -3   5   6      220.13      239.44      3.06 o 
  -2   5   6      102.24       87.11      1.11 o 
  -1   5   6      152.87      119.76      1.22 o 
   0   5   6      129.85      122.69      1.83 o 
   1   5   6      497.57      479.00      4.71 o 
   2   5   6      555.75      638.27      7.46 o 
   3   5   6      138.40      143.41      2.92 o 
   4   5   6     1069.71     1054.29      7.26 o 
   5   5   6       11.61        5.77      0.74 o 
   6   5   6      305.22      297.30      2.84 o 
   7   5   6       62.30       74.78      2.03 o 
   8   5   6       65.22       63.52      1.62 o 
   9   5   6       50.80       45.31      1.73 o 
  10   5   6        4.22        4.93      1.25 o 
 -10   6   6        1.07       -1.91      1.91 o 
  -9   6   6       20.87       22.53      2.52 o 
  -8   6   6       22.30       26.33      1.59 o 
  -7   6   6        0.01        0.77      1.10 o 
  -6   6   6      270.58      255.12      3.54 o 
  -5   6   6      596.20      589.92      5.33 o 
  -4   6   6     2684.64     2618.91     20.68 o 
  -3   6   6     1292.39     1239.63     10.42 o 
  -2   6   6     1162.43     1215.13      7.63 o 
  -1   6   6       23.34       19.93      0.91 o 
   0   6   6     1153.95     1315.90      9.43 o 
   1   6   6      110.99      113.29      2.08 o 
   2   6   6      388.25      333.67      5.28 o 
   3   6   6      158.93      168.52      2.36 o 
   4   6   6      183.28      171.66      2.13 o 
   5   6   6       42.86       31.24      1.16 o 
   6   6   6      200.56      222.03      2.49 o 
   7   6   6      286.71      264.29      2.82 o 
   8   6   6       30.40       28.41      1.25 o 
   9   6   6      380.37      402.29      4.39 o 
  10   6   6       37.02       31.28      1.65 o 
 -10   7   6      128.07      112.98      5.70 o 
  -9   7   6      271.45      286.42     13.26 o 
  -8   7   6      670.44      676.97      6.62 o 
  -7   7   6      507.32      495.10      5.16 o 
  -6   7   6      205.90      204.77      2.98 o 
  -5   7   6        0.04        1.57      0.92 o 
  -4   7   6      888.02      843.64      6.91 o 
  -3   7   6      124.62      124.92      2.89 o 
  -2   7   6       71.89       54.29      1.16 o 
  -1   7   6      166.53      130.98      1.31 o 
   0   7   6        0.45        0.58      0.41 o 
   1   7   6      540.83      569.29      4.57 o 
   2   7   6      301.14      339.40      2.85 o 
   3   7   6       69.22       63.13      1.40 o 
   4   7   6     1097.33     1058.87      7.38 o 
   5   7   6       26.82       28.87      2.32 o 
   6   7   6      140.21      140.67      2.50 o 
   7   7   6      193.78      174.66      2.30 o 
   8   7   6       67.47       73.81      2.30 o 
   9   7   6      165.16      159.49      2.67 o 
  10   7   6        4.16        5.53      1.17 o 
 -10   8   6      270.76      279.03      6.35 o 
  -9   8   6        5.09       13.38      2.31 o 
  -8   8   6      111.48      121.93      2.73 o 
  -7   8   6       32.62       37.69      1.70 o 
  -6   8   6        2.56        2.02      0.98 o 
  -5   8   6      556.42      524.99      4.98 o 
  -4   8   6     3799.81     3773.75     25.44 o 
  -3   8   6      977.66     1010.14      8.72 o 
  -2   8   6      101.30       89.51      1.96 o 
  -1   8   6      301.11      286.38      2.23 o 
   0   8   6       97.34       84.64      1.74 o 
   1   8   6      855.57      803.48      5.98 o 
   2   8   6       52.46       64.59      1.81 o 
   3   8   6      199.85      203.35      2.34 o 
   4   8   6        0.27        0.52      0.73 o 
   5   8   6      114.25      113.64      1.90 o 
   6   8   6       66.02       73.99      1.58 o 
   7   8   6      291.24      299.78      3.25 o 
   8   8   6       90.45       86.44      1.86 o 
   9   8   6      427.18      452.71      4.32 o 
  10   8   6       68.43       63.61      2.45 o 
 -10   9   6      176.03      186.27      7.70 o 
  -9   9   6      811.57      831.58      9.26 o 
  -8   9   6      560.44      576.97      6.05 o 
  -7   9   6        1.66        1.59      1.13 o 
  -6   9   6      222.05      210.83      3.31 o 
  -5   9   6        0.02       -0.50      0.89 o 
  -4   9   6       23.83       20.65      1.17 o 
  -3   9   6       54.09       46.53      2.07 o 
  -2   9   6        9.93       10.98      1.24 o 
  -1   9   6      583.01      587.47      5.66 o 
   0   9   6      417.67      357.41      3.62 o 
   1   9   6       92.94       88.67      2.21 o 
   2   9   6        0.68        1.42      0.64 o 
   3   9   6      412.89      447.61      3.87 o 
   4   9   6       36.44       53.90      1.44 o 
   5   9   6      199.77      207.65      2.60 o 
   6   9   6      732.30      698.34      5.77 o 
   7   9   6      240.93      248.92      4.05 o 
   8   9   6      147.30      150.75      2.36 o 
   9   9   6       53.69       51.10      1.73 o 
  10   9   6        4.41        3.82      1.27 o 
  -9  10   6       58.82       57.57      2.79 o 
  -8  10   6        3.98        1.18      1.81 o 
  -7  10   6        0.45       -1.01      1.06 o 
  -6  10   6      482.79      486.10      5.09 o 
  -5  10   6       29.19       25.83      1.35 o 
  -4  10   6       94.25       86.63      1.96 o 
  -3  10   6      319.95      323.07      3.52 o 
  -2  10   6     1239.30     1164.46      8.83 o 
  -1  10   6      564.61      567.14      5.80 o 
   0  10   6      179.65      182.00      2.46 o 
   1  10   6      323.05      311.28      4.55 o 
   2  10   6      148.71      170.14      2.07 o 
   3  10   6      912.24      831.69      5.62 o 
   4  10   6      593.43      592.17      4.83 o 
   5  10   6       47.86       51.69      1.55 o 
   6  10   6       57.05       50.85      1.58 o 
   7  10   6      569.56      561.13      5.10 o 
   8  10   6       53.24       62.27      1.76 o 
   9  10   6      237.57      229.43      3.34 o 
  -9  11   6       39.36       37.17      2.41 o 
  -8  11   6      239.39      265.31      4.50 o 
  -7  11   6       28.42       27.00      1.60 o 
  -6  11   6      218.54      229.21      3.34 o 
  -5  11   6        3.16        3.08      1.06 o 
  -4  11   6      376.42      388.78      4.13 o 
  -3  11   6       60.45       52.84      1.59 o 
  -2  11   6        7.14        7.87      1.03 o 
  -1  11   6       74.64       70.07      4.56 o 
   0  11   6      521.95      492.91      5.95 o 
   1  11   6       11.96       15.22      0.87 o 
   2  11   6     1873.46     1802.04     12.68 o 
   3  11   6       51.02       53.30      1.33 o 
   4  11   6      354.92      346.28      3.46 o 
   5  11   6        0.03       -0.14      0.85 o 
   6  11   6      689.57      670.09      5.66 o 
   7  11   6       53.90       46.99      1.58 o 
   8  11   6      245.15      246.26      3.05 o 
   9  11   6       11.04       10.74      1.23 o 
  -9  12   6      177.79      170.10      3.95 o 
  -8  12   6      440.02      463.49      6.25 o 
  -7  12   6       24.68       29.11      1.67 o 
  -6  12   6       53.35       57.48      2.06 o 
  -5  12   6       41.71       47.09      1.82 o 
  -4  12   6       12.46       11.66      1.13 o 
  -3  12   6     2317.02     2308.08     16.39 o 
  -2  12   6     1020.12      982.82     17.40 o 
  -1  12   6      362.91      382.00      5.52 o 
   0  12   6      850.05      790.43      7.29 o 
   1  12   6      124.70      127.28      2.15 o 
   2  12   6      143.10      133.79      1.98 o 
   3  12   6       27.77       24.41      1.04 o 
   4  12   6      268.16      270.27      2.82 o 
   5  12   6       57.12       48.91      1.55 o 
   6  12   6       83.67       79.42      1.85 o 
   7  12   6       22.48       24.82      1.42 o 
   8  12   6       83.87       88.66      2.05 o 
   9  12   6      143.20      155.38      2.59 o 
  -9  13   6       69.95       80.10      2.96 o 
  -8  13   6      228.49      249.50      5.83 o 
  -7  13   6        1.74        2.95      1.48 o 
  -6  13   6       30.01       25.27      2.06 o 
  -5  13   6      201.16      188.96      3.17 o 
  -4  13   6      306.14      282.93      3.54 o 
  -3  13   6       15.63       20.61      2.53 o 
  -2  13   6      258.58      251.07      4.42 o 
  -1  13   6      201.80      204.23      5.42 o 
   0  13   6      193.74      169.16      2.46 o 
   1  13   6      108.02      112.90      2.15 o 
   2  13   6      270.53      265.36      3.30 o 
   3  13   6       23.63       34.14      1.29 o 
   4  13   6        6.04        2.83      0.91 o 
   5  13   6        7.87       10.90      1.00 o 
   6  13   6      609.00      592.65      5.30 o 
   7  13   6       65.25       69.99      2.33 o 
   8  13   6        1.56        1.25      1.08 o 
  -8  14   6      369.64      363.79      5.60 o 
  -7  14   6        1.54        1.14      1.48 o 
  -6  14   6      282.38      291.69      4.64 o 
  -5  14   6      142.09      147.34      2.78 o 
  -4  14   6        4.83        3.92      1.03 o 
  -3  14   6        0.17        0.83      1.20 o 
  -2  14   6      118.56      121.18      5.42 o 
  -1  14   6      889.00      891.56     10.46 o 
   0  14   6     1021.58      951.71     15.23 o 
   1  14   6      201.93      193.17      2.80 o 
   2  14   6      465.65      457.12      4.62 o 
   3  14   6      917.94      857.54      6.65 o 
   4  14   6      136.19      119.18      2.15 o 
   5  14   6       14.72       19.31      1.27 o 
   6  14   6       54.23       47.14      1.89 o 
   7  14   6        0.10        0.68      1.13 o 
   8  14   6      121.88      130.33      2.61 o 
  -8  15   6        0.73        1.52      1.65 o 
  -7  15   6      116.83      122.43      3.35 o 
  -6  15   6       22.07       24.37      1.85 o 
  -5  15   6      175.44      171.97      2.96 o 
  -4  15   6       70.05       78.55      2.52 o 
  -3  15   6     1022.17      973.07      9.59 o 
  -2  15   6      771.71      731.59     10.27 o 
  -1  15   6      108.69      110.85      4.56 o 
   0  15   6      593.00      555.39     17.11 o 
   1  15   6        1.19        3.56      1.03 o 
   2  15   6      124.66      113.11      2.76 o 
   3  15   6       67.45       72.03      1.76 o 
   4  15   6        3.31        6.08      0.99 o 
   5  15   6        2.38        4.04      1.01 o 
   6  15   6       48.40       58.96      1.83 o 
   7  15   6        0.99        1.85      1.23 o 
   8  15   6       23.73       24.63      1.54 o 
  -7  16   6       78.17       92.78      5.43 o 
  -6  16   6       14.40       17.30      1.91 o 
  -5  16   6      295.79      287.69      5.75 o 
  -4  16   6        3.10        1.62      1.32 o 
  -3  16   6       31.02       25.29      1.70 o 
  -2  16   6        5.81       10.40      1.61 o 
  -1  16   6       21.05       16.97      1.71 o 
   0  16   6      179.41      156.63      3.99 o 
   1  16   6       25.01       16.66      1.46 o 
   2  16   6      383.05      387.02      8.77 o 
   3  16   6      135.10      137.21      2.57 o 
   4  16   6      104.22       93.02      2.25 o 
   5  16   6      150.99      139.00      2.63 o 
   6  16   6       56.67       46.73      1.76 o 
   7  16   6       38.98       42.35      1.75 o 
  -7  17   6       21.60       39.94      2.82 o 
  -6  17   6      344.22      340.11      6.53 o 
  -5  17   6      168.30      154.93      4.33 o 
  -4  17   6       14.84       19.37      1.74 o 
  -3  17   6      576.23      559.04      7.87 o 
  -2  17   6      955.18      901.14     46.49 o 
  -1  17   6      374.98      362.07      6.04 o 
   0  17   6       11.61       11.28      1.61 o 
   1  17   6       55.55       64.33      2.25 o 
   2  17   6       91.84       90.75      2.23 o 
   3  17   6       51.51       51.02      1.95 o 
   4  17   6       36.38       46.92      1.70 o 
   5  17   6      216.70      224.62      6.06 o 
   6  17   6       93.54       95.69      2.29 o 
   7  17   6        0.80        0.40      1.16 o 
  -6  18   6       37.13       39.25      2.92 o 
  -5  18   6        9.24        8.02      2.02 o 
  -4  18   6       10.43       18.57      2.11 o 
  -3  18   6       16.63       20.53      1.70 o 
  -2  18   6       16.69       19.17      3.42 o 
  -1  18   6        2.90        6.14      1.71 o 
   0  18   6        0.65        1.43      1.41 o 
   1  18   6        8.55        7.07      1.37 o 
   2  18   6      577.30      552.36      6.57 o 
   3  18   6      111.88      117.00      2.56 o 
   4  18   6      313.70      304.02      4.02 o 
   5  18   6      452.02      476.81      5.15 o 
   6  18   6        4.60        3.77      1.25 o 
  -5  19   6       12.62        7.46      2.11 o 
  -4  19   6        4.41        4.85      1.82 o 
  -3  19   6       56.72       67.10      3.12 o 
  -2  19   6       17.54       17.30      1.63 o 
  -1  19   6      115.76      124.15      3.93 o 
   0  19   6       79.94       82.97      4.56 o 
   1  19   6      149.62      146.61      3.90 o 
   2  19   6        8.82        7.61      1.42 o 
   3  19   6      449.53      452.95      5.16 o 
   4  19   6      104.72      102.30      2.34 o 
   5  19   6        7.70       10.46      1.46 o 
  -5  20   6      139.81      150.75      4.63 o 
  -4  20   6       90.01      100.88      3.82 o 
  -3  20   6        9.51       11.41      2.11 o 
  -2  20   6       64.21       77.14      3.41 o 
  -1  20   6      291.94      286.10      8.56 o 
   0  20   6        1.10       -0.86      2.28 o 
   1  20   6       14.36       14.08      2.02 o 
   2  20   6      100.76      101.25      2.96 o 
   3  20   6       48.28       38.51      4.14 o 
   4  20   6      766.03      802.46      9.69 o 
   5  20   6       99.71      117.33      2.88 o 
  -4  21   6       16.25       20.94      2.40 o 
  -3  21   6       56.69       59.39      3.29 o 
  -2  21   6      169.62      150.09      4.42 o 
  -1  21   6      566.31      613.55     13.41 o 
   0  21   6      103.34      112.67      5.70 o 
   1  21   6        0.56        0.86      2.28 o 
   2  21   6       68.82       69.03      4.85 o 
   3  21   6       46.35       40.39      4.85 o 
   4  21   6       21.01       19.40      3.42 o 
  -2  22   6       18.43       14.26      2.42 o 
  -1  22   6      299.63      308.92      9.13 o 
   0  22   6        2.59        0.00      2.57 o 
   1  22   6       14.34       12.27      2.85 o 
   2  22   6       39.10       42.50      3.99 o 
  -9   0   7        3.18        0.57      2.57 o 
  -7   0   7      475.85      452.68     10.27 o 
  -5   0   7      181.83      174.57      5.42 o 
  -3   0   7     1241.49     1324.26     13.59 o 
  -1   0   7     3201.73     3275.84     32.98 o 
   1   0   7     2470.36     2241.13     31.09 o 
   3   0   7       48.88       51.69      2.70 o 
   5   0   7      498.98      458.51      5.95 o 
   7   0   7       49.45       47.82      1.96 o 
   9   0   7       52.13       51.06      2.92 o 
 -10   1   7        2.27        2.28      2.22 o 
  -9   1   7      135.34      136.87      3.48 o 
  -8   1   7       72.29       75.02      3.43 o 
  -7   1   7      164.41      155.81      4.13 o 
  -6   1   7      579.73      574.67      8.07 o 
  -5   1   7       50.81       47.96      1.80 o 
  -4   1   7      851.92      799.08      7.55 o 
  -3   1   7       21.89       21.92      1.25 o 
  -2   1   7      168.22      130.03      2.75 o 
  -1   1   7       20.07       18.98      1.41 o 
   0   1   7      371.54      396.92      2.54 o 
   1   1   7      156.57      164.53      1.96 o 
   2   1   7      355.38      391.08      2.91 o 
   3   1   7      122.51      126.20      1.87 o 
   4   1   7      601.87      609.37      3.92 o 
   5   1   7        0.18       -0.55      0.55 o 
   6   1   7      162.38      157.74      2.06 o 
   7   1   7        8.96        6.22      1.03 o 
   8   1   7      225.65      226.07      3.27 o 
   9   1   7       37.64       42.70      2.31 o 
  10   1   7       69.92       67.67      2.45 o 
 -10   2   7       24.58       18.43      2.62 o 
  -9   2   7      178.26      167.84      4.01 o 
  -8   2   7        8.93       10.98      2.05 o 
  -7   2   7      218.51      220.81      3.81 o 
  -6   2   7      468.34      440.84     13.69 o 
  -5   2   7     2013.75     1966.00     16.34 o 
  -4   2   7      732.90      729.78      7.05 o 
  -3   2   7     1417.39     1468.53     12.34 o 
  -2   2   7      258.70      252.83      3.18 o 
  -1   2   7     1166.45     1151.34      6.77 o 
   0   2   7      210.52      207.49      1.78 o 
   1   2   7      614.92      537.29      3.86 o 
   2   2   7        0.01        1.40      0.55 o 
   3   2   7       31.00       29.19      1.35 o 
   4   2   7      430.81      406.70      3.51 o 
   5   2   7       13.77        5.55      0.76 o 
   6   2   7        7.22        3.12      0.73 o 
   7   2   7       29.20       24.14      1.25 o 
   8   2   7       15.97       16.17      1.24 o 
   9   2   7        3.28        3.41      1.26 o 
  10   2   7        2.97       -0.07      1.52 o 
 -10   3   7      209.24      203.62      5.45 o 
  -9   3   7        5.19        4.71      1.63 o 
  -8   3   7        0.31        1.25      1.34 o 
  -7   3   7     1410.28     1385.40     12.72 o 
  -6   3   7       25.59       31.48      1.66 o 
  -5   3   7       17.28       20.98      1.16 o 
  -4   3   7      525.49      503.12      4.58 o 
  -3   3   7      136.81      168.76      4.73 o 
  -2   3   7     1076.88     1064.30      9.28 o 
  -1   3   7      176.18      191.26      1.59 o 
   0   3   7       18.42       16.92      0.70 o 
   1   3   7       14.06       25.42      1.13 o 
   2   3   7     2457.03     2416.42     14.46 o 
   3   3   7      487.19      544.73      4.20 o 
   4   3   7       35.04       33.48      1.77 o 
   5   3   7     1122.13     1156.66      7.37 o 
   6   3   7      152.08      135.29      2.12 o 
   7   3   7        5.86        9.07      2.13 o 
   8   3   7      488.36      464.29      5.14 o 
   9   3   7      395.01      399.57      4.38 o 
  10   3   7      132.66      154.39      3.31 o 
 -10   4   7       88.79       78.54      4.71 o 
  -9   4   7       77.25       75.84      2.81 o 
  -8   4   7      327.73      326.34      5.52 o 
  -7   4   7        1.42        2.17      1.34 o 
  -6   4   7      310.76      293.44      3.52 o 
  -5   4   7       71.80       79.28      1.86 o 
  -4   4   7       78.80      102.84      1.98 o 
  -3   4   7       76.62       81.28      1.64 o 
  -2   4   7       72.98       65.78      1.19 o 
  -1   4   7      232.35      158.08      1.57 o 
   0   4   7       61.46       54.18      0.82 o 
   1   4   7      154.73      183.25      1.47 o 
   2   4   7     1201.72     1221.22      8.04 o 
   3   4   7       42.83       47.28      1.65 o 
   4   4   7       96.40      111.88      2.36 o 
   5   4   7      104.73      106.58      1.81 o 
   6   4   7        4.09        4.89      0.85 o 
   7   4   7      658.03      644.14      6.82 o 
   8   4   7       10.69       12.52      1.34 o 
   9   4   7        7.04        7.02      1.22 o 
  10   4   7       38.52       51.20      2.04 o 
 -10   5   7      249.99      247.84      6.15 o 
  -9   5   7      207.72      206.25      4.10 o 
  -8   5   7       74.08       70.00      3.52 o 
  -7   5   7       32.46       32.51      1.64 o 
  -6   5   7      209.57      206.14      2.94 o 
  -5   5   7      501.24      459.48      4.55 o 
  -4   5   7        0.17       -0.52      0.80 o 
  -3   5   7        8.30        5.00      0.84 o 
  -2   5   7      193.82      155.03      2.84 o 
  -1   5   7       20.26       22.95      1.18 o 
   0   5   7       40.26       46.43      0.99 o 
   1   5   7      609.70      701.39      4.42 o 
   2   5   7        6.62       11.62      0.79 o 
   3   5   7      940.47      953.05     10.98 o 
   4   5   7      939.75      875.97      7.03 o 
   5   5   7      181.29      177.69      2.14 o 
   6   5   7      397.92      366.87      3.35 o 
   7   5   7       26.52       21.46      1.53 o 
   8   5   7        3.91        0.71      0.92 o 
   9   5   7       25.89       33.57      1.63 o 
  10   5   7       32.77       29.84      1.68 o 
 -10   6   7      212.47      199.47      5.54 o 
  -9   6   7      268.60      261.96      5.96 o 
  -8   6   7      174.63      179.02      3.60 o 
  -7   6   7      268.22      268.47      3.75 o 
  -6   6   7       23.59       23.00      1.40 o 
  -5   6   7      840.34      813.73      6.83 o 
  -4   6   7        0.65        0.23      0.81 o 
  -3   6   7       30.59       35.26      1.59 o 
  -2   6   7        8.20       11.08      0.87 o 
  -1   6   7      548.94      537.80      4.53 o 
   0   6   7      966.39      937.45      7.11 o 
   1   6   7        1.48        2.59      1.12 o 
   2   6   7      884.42      864.28     13.69 o 
   3   6   7        0.28       -0.77      0.99 o 
   4   6   7        6.86       16.23      1.08 o 
   5   6   7      498.83      498.44      4.29 o 
   6   6   7      288.87      295.63      2.98 o 
   7   6   7      502.37      508.91      5.83 o 
   8   6   7      388.96      389.34      3.79 o 
   9   6   7        1.39        0.71      1.10 o 
  10   6   7       19.05       20.09      1.41 o 
 -10   7   7       80.43       74.47      4.13 o 
  -9   7   7       55.61       61.47      3.06 o 
  -8   7   7      547.70      559.49     10.72 o 
  -7   7   7      512.85      517.54      6.99 o 
  -6   7   7       17.36       14.35      1.23 o 
  -5   7   7      528.79      505.12      7.20 o 
  -4   7   7       51.00       56.13      1.71 o 
  -3   7   7       53.67       45.65      1.48 o 
  -2   7   7      578.75      598.68      5.81 o 
  -1   7   7       21.98       28.51      1.24 o 
   0   7   7        1.48        3.38      0.72 o 
   1   7   7       15.88       14.93      1.09 o 
   2   7   7       55.96       53.37      1.75 o 
   3   7   7      371.61      361.27      3.27 o 
   4   7   7      116.62      111.14      1.87 o 
   5   7   7      148.29      144.00      2.14 o 
   6   7   7      470.92      435.41      3.83 o 
   7   7   7        1.27        0.91      1.00 o 
   8   7   7        1.07        0.83      0.90 o 
   9   7   7        5.51        6.02      1.09 o 
  10   7   7      306.32      322.95      5.48 o 
  -9   8   7       37.50       37.83      3.03 o 
  -8   8   7      489.35      498.10      5.97 o 
  -7   8   7      141.81      144.64      2.77 o 
  -6   8   7      210.21      221.98      3.17 o 
  -5   8   7       29.28       26.22      1.34 o 
  -4   8   7        8.63       10.27      1.32 o 
  -3   8   7       53.96       52.37      1.62 o 
  -2   8   7     1669.10     1635.29     13.43 o 
  -1   8   7     1732.78     1734.69     12.31 o 
   0   8   7      647.11      660.08      4.82 o 
   1   8   7       67.49       66.13      1.83 o 
   2   8   7       71.02       72.66      2.24 o 
   3   8   7      129.87      128.76      1.92 o 
   4   8   7      121.35       97.49      1.75 o 
   5   8   7      203.64      211.66      2.74 o 
   6   8   7      388.52      376.33      3.74 o 
   7   8   7       68.02       65.63      1.67 o 
   8   8   7      355.34      371.28      3.76 o 
   9   8   7      138.80      139.32      2.44 o 
  -9   9   7      510.04      502.11     14.83 o 
  -8   9   7      176.07      188.74      3.57 o 
  -7   9   7      103.92       96.54      2.38 o 
  -6   9   7       62.41       58.99      1.98 o 
  -5   9   7        0.11       -0.37      0.92 o 
  -4   9   7       98.08       94.88      2.06 o 
  -3   9   7     1825.78     1767.52     12.83 o 
  -2   9   7      646.59      610.46      5.32 o 
  -1   9   7       74.48       66.89      1.98 o 
   0   9   7      112.14      111.78      1.96 o 
   1   9   7      606.63      612.90      4.67 o 
   2   9   7      608.60      587.57      4.63 o 
   3   9   7      923.58      907.92      6.04 o 
   4   9   7      401.59      393.09      4.13 o 
   5   9   7      279.66      271.65      3.80 o 
   6   9   7      303.22      295.37      3.52 o 
   7   9   7       32.72       36.31      1.38 o 
   8   9   7       65.08       61.86      1.77 o 
   9   9   7        2.15        0.97      1.08 o 
  -9  10   7        0.18        0.53      1.99 o 
  -8  10   7        8.12        7.72      1.46 o 
  -7  10   7       28.97       27.98      1.59 o 
  -6  10   7      253.08      249.29      5.02 o 
  -5  10   7       22.58       17.48      1.24 o 
  -4  10   7        8.54       10.80      1.10 o 
  -3  10   7       35.60       37.17      1.91 o 
  -2  10   7      269.54      248.23      3.00 o 
  -1  10   7       53.01       52.96      1.89 o 
   0  10   7      275.18      272.90      3.48 o 
   1  10   7      428.61      436.13      3.69 o 
   2  10   7        8.58        8.51      0.85 o 
   3  10   7       93.11      100.95      1.66 o 
   4  10   7      306.53      297.13      3.64 o 
   5  10   7       58.13       50.39      1.59 o 
   6  10   7      271.03      280.12      5.10 o 
   7  10   7      135.93      138.32      2.24 o 
   8  10   7        7.45        4.28      0.98 o 
   9  10   7        0.18        0.72      1.05 o 
  -9  11   7      179.37      189.20      4.11 o 
  -8  11   7        1.50       -0.10      1.48 o 
  -7  11   7      118.09      124.74      2.84 o 
  -6  11   7       69.23       74.01      2.13 o 
  -5  11   7       49.13       55.76      1.85 o 
  -4  11   7     1370.83     1323.31     10.29 o 
  -3  11   7      587.43      588.32      5.44 o 
  -2  11   7      627.12      609.60      6.51 o 
  -1  11   7      333.60      317.15      6.70 o 
   0  11   7      996.91      935.72      8.80 o 
   1  11   7     1391.19     1380.05     10.38 o 
   2  11   7       48.35       54.56      1.45 o 
   3  11   7      554.92      523.63      5.26 o 
   4  11   7      423.73      395.74      3.54 o 
   5  11   7      183.36      204.84      2.72 o 
   6  11   7        9.29       12.88      1.16 o 
   7  11   7      259.45      268.97      3.14 o 
   8  11   7        0.20       -0.36      0.93 o 
   9  11   7      320.43      362.94      5.10 o 
  -8  12   7       33.02       35.29      2.31 o 
  -7  12   7       14.27       18.01      1.53 o 
  -6  12   7      753.91      733.83      6.95 o 
  -5  12   7      204.78      200.77      3.13 o 
  -4  12   7      176.24      166.06      2.70 o 
  -3  12   7        2.72        2.66      1.15 o 
  -2  12   7      272.09      275.82      5.04 o 
  -1  12   7       14.69       13.09      1.50 o 
   0  12   7     1187.10     1123.74     10.29 o 
   1  12   7      474.81      485.86      4.82 o 
   2  12   7      225.43      195.92      3.10 o 
   3  12   7       12.68       14.85      0.94 o 
   4  12   7      294.50      299.57      3.06 o 
   5  12   7        3.55        5.25      1.21 o 
   6  12   7      170.58      190.40      2.77 o 
   7  12   7        5.26        1.23      1.18 o 
   8  12   7        6.64        9.40      1.14 o 
  -8  13   7        0.52       -0.94      1.59 o 
  -7  13   7       98.85      104.94      2.60 o 
  -6  13   7      484.28      517.27      7.00 o 
  -5  13   7      178.01      168.21      2.88 o 
  -4  13   7      439.20      442.36      8.89 o 
  -3  13   7      397.93      395.75      6.70 o 
  -2  13   7       33.33       32.27      1.70 o 
  -1  13   7      125.41      120.14      4.14 o 
   0  13   7      530.33      518.77      5.90 o 
   1  13   7       25.37       21.93      1.23 o 
   2  13   7     1033.47      961.15     10.33 o 
   3  13   7      618.52      656.04      5.62 o 
   4  13   7      796.98      740.16      6.77 o 
   5  13   7       97.21       95.05      1.92 o 
   6  13   7        0.27        0.59      0.94 o 
   7  13   7        3.55        3.72      1.09 o 
   8  13   7       10.66        8.47      1.18 o 
  -8  14   7      290.99      298.95      5.16 o 
  -7  14   7       36.65       36.22      2.19 o 
  -6  14   7        3.42        4.27      1.24 o 
  -5  14   7        5.69        3.69      1.13 o 
  -4  14   7       14.33       12.61      1.46 o 
  -3  14   7        1.51        0.09      1.20 o 
  -2  14   7       44.10       39.21      1.96 o 
  -1  14   7      189.42      188.09      4.02 o 
   0  14   7      179.13      174.29      5.85 o 
   1  14   7        5.78       12.65      2.58 o 
   2  14   7      515.33      520.30      5.18 o 
   3  14   7      249.78      221.26      3.17 o 
   4  14   7      335.27      338.76      3.69 o 
   5  14   7      290.74      275.00      3.38 o 
   6  14   7      282.82      270.52      3.14 o 
   7  14   7       36.74       40.41      1.89 o 
   8  14   7        9.63       12.53      1.40 o 
  -7  15   7        8.11        4.97      1.65 o 
  -6  15   7      152.22      151.77      2.99 o 
  -5  15   7       41.82       42.65      2.59 o 
  -4  15   7       19.95       27.98      3.09 o 
  -3  15   7      123.15      122.66      3.16 o 
  -2  15   7      849.22      856.20      8.72 o 
  -1  15   7      169.28      170.89      4.14 o 
   0  15   7       85.75       76.49      2.40 o 
   1  15   7       67.42       75.00      2.39 o 
   2  15   7       41.14       47.35      2.22 o 
   3  15   7      248.43      251.45      3.45 o 
   4  15   7       10.99       14.32      1.19 o 
   5  15   7      155.01      162.17      2.65 o 
   6  15   7      133.38      133.23      2.94 o 
   7  15   7      141.76      138.77      2.65 o 
  -7  16   7       34.44       34.17      2.25 o 
  -6  16   7      302.06      317.42      6.35 o 
  -5  16   7      280.70      262.78      4.49 o 
  -4  16   7       21.69       25.05      1.80 o 
  -3  16   7      281.26      275.64      5.83 o 
  -2  16   7      262.10      268.92      4.28 o 
  -1  16   7       15.85       11.53      2.00 o 
   0  16   7        4.71        2.49      1.50 o 
   1  16   7       31.95       22.57      1.94 o 
   2  16   7      137.11      139.10      3.05 o 
   3  16   7        2.63        2.66      1.09 o 
   4  16   7       38.19       35.62      1.52 o 
   5  16   7       34.06       32.37      1.52 o 
   6  16   7      104.12      102.63      2.34 o 
   7  16   7       41.93       38.76      1.75 o 
  -6  17   7       17.68       23.32      2.42 o 
  -5  17   7       69.46       74.10      4.28 o 
  -4  17   7      209.20      217.79      4.11 o 
  -3  17   7        2.48        1.12      1.25 o 
  -2  17   7      382.48      375.96      5.20 o 
  -1  17   7      172.57      166.66      4.13 o 
   0  17   7       22.30       14.88      1.82 o 
   1  17   7        3.87        7.19      1.30 o 
   2  17   7      193.71      182.21      3.50 o 
   3  17   7        2.39        2.22      1.17 o 
   4  17   7        0.30        1.71      0.99 o 
   5  17   7       25.56       22.62      1.42 o 
   6  17   7      196.71      210.87      3.76 o 
  -5  18   7       49.13       54.27      3.21 o 
  -4  18   7       42.24       46.61      2.36 o 
  -3  18   7        5.23        6.11      1.65 o 
  -2  18   7       36.83       45.15      2.71 o 
  -1  18   7       18.18       19.15      2.02 o 
   0  18   7      218.66      222.51      4.74 o 
   1  18   7      163.86      162.28      3.40 o 
   2  18   7      150.66      143.56      3.24 o 
   3  18   7        3.73        6.76      1.37 o 
   4  18   7      136.65      133.63      2.80 o 
   5  18   7       65.58       63.22      2.01 o 
  -5  19   7        0.00        2.68      1.99 o 
  -4  19   7      351.12      366.13      6.85 o 
  -3  19   7        2.08        1.81      1.42 o 
  -2  19   7      106.39      101.10      2.96 o 
  -1  19   7        1.44        0.14      1.61 o 
   0  19   7       36.27       33.07      2.40 o 
   1  19   7      228.13      237.52      5.03 o 
   2  19   7       46.16       52.30      2.31 o 
   3  19   7        5.93        7.01      1.53 o 
   4  19   7       99.14      107.58      3.02 o 
   5  19   7        6.25        9.08      1.29 o 
  -4  20   7        0.09       -0.18      1.71 o 
  -3  20   7       40.74       33.04      2.72 o 
  -2  20   7        0.07       -0.89      1.85 o 
  -1  20   7      720.99      696.97     14.12 o 
   0  20   7      160.36      149.32      4.22 o 
   1  20   7      146.13      156.73      4.33 o 
   2  20   7       60.49       57.99      2.58 o 
   3  20   7        2.34        3.19      1.53 o 
   4  20   7        6.73        5.06      1.87 o 
  -2  21   7        0.60        0.67      3.00 o 
  -1  21   7        7.56       10.27      2.85 o 
   0  21   7        0.06       -2.28      2.57 o 
   1  21   7       15.41       11.41      3.14 o 
   2  21   7       51.51       54.77      4.28 o 
 -10   0   8     1268.47     1241.47     15.38 o 
  -8   0   8       88.19       89.57      5.13 o 
  -6   0   8       15.80       12.84      2.57 o 
  -4   0   8     1462.77     1359.46     21.11 o 
  -2   0   8     1208.06     1264.22     13.26 o 
   0   0   8      243.92      219.24      2.91 o 
   2   0   8      113.80      104.27      1.71 o 
   4   0   8       24.91       20.63      1.21 o 
   6   0   8      965.88      902.22     11.29 o 
   8   0   8       13.17       11.69      2.85 o 
  10   0   8      158.87      172.95      4.94 o 
 -10   1   8       14.23       14.60      2.37 o 
  -9   1   8      315.00      291.89      9.63 o 
  -8   1   8      119.36      113.26      4.28 o 
  -7   1   8      266.51      253.26      5.28 o 
  -6   1   8      100.63       92.85      3.71 o 
  -5   1   8      108.34      111.67      3.43 o 
  -4   1   8      132.44      130.45      2.52 o 
  -3   1   8       86.55       97.77      2.26 o 
  -2   1   8       32.33       27.67      1.36 o 
  -1   1   8       10.83       17.45      0.72 o 
   0   1   8       85.06       85.50      1.26 o 
   1   1   8      687.35      623.93      4.42 o 
   2   1   8       16.79        9.66      0.52 o 
   3   1   8        3.60        2.42      0.50 o 
   4   1   8        0.08       -0.27      0.72 o 
   5   1   8      304.76      268.17      2.61 o 
   6   1   8      437.71      420.84      4.09 o 
   7   1   8     1064.20     1037.35     11.36 o 
   8   1   8       91.60       96.82      2.57 o 
   9   1   8      742.07      724.29      7.42 o 
  10   1   8       95.48      101.97      2.96 o 
 -10   2   8       69.62       81.76      3.94 o 
  -9   2   8        0.01        2.31      1.57 o 
  -8   2   8      425.04      430.51      7.95 o 
  -7   2   8      191.14      182.18      3.60 o 
  -6   2   8       35.69       29.77      1.76 o 
  -5   2   8       31.43       26.52      2.02 o 
  -4   2   8      580.73      547.86      5.85 o 
  -3   2   8      406.67      435.11      4.87 o 
  -2   2   8      884.09      878.99      6.87 o 
  -1   2   8      468.78      493.07      3.70 o 
   0   2   8        1.86        1.16      0.51 o 
   1   2   8       40.64       40.74      0.96 o 
   2   2   8        9.31       12.95      0.58 o 
   3   2   8      533.34      527.94      4.90 o 
   4   2   8      919.86      897.98      5.92 o 
   5   2   8       79.12       71.43      1.41 o 
   6   2   8      160.85      147.27      2.03 o 
   7   2   8      151.39      169.59      3.01 o 
   8   2   8       34.37       33.26      1.94 o 
   9   2   8       34.91       31.32      1.92 o 
  10   2   8       49.73       55.37      2.32 o 
 -10   3   8       55.65       56.22      2.89 o 
  -9   3   8        4.52        3.03      1.63 o 
  -8   3   8        7.30        8.63      1.55 o 
  -7   3   8     1629.04     1570.72     14.19 o 
  -6   3   8       29.05       29.94      1.72 o 
  -5   3   8       31.13       22.36      1.23 o 
  -4   3   8      745.58      740.53      6.96 o 
  -3   3   8      304.82      325.39      3.35 o 
  -2   3   8      512.83      486.98      6.17 o 
  -1   3   8      901.44      883.69      4.67 o 
   0   3   8        3.78        0.51      0.37 o 
   1   3   8      296.49      308.50      2.44 o 
   2   3   8      517.08      493.01      4.90 o 
   3   3   8       49.98       47.53      1.32 o 
   4   3   8      124.98      124.67      2.32 o 
   5   3   8      242.02      245.72      2.53 o 
   6   3   8      565.78      537.01      5.32 o 
   7   3   8      511.56      491.55      4.18 o 
   8   3   8       37.05       36.02      1.78 o 
   9   3   8      117.11      140.82      3.10 o 
 -10   4   8       34.83       43.22      5.85 o 
  -9   4   8        3.39        4.52      1.59 o 
  -8   4   8       28.96       34.10      2.08 o 
  -7   4   8      665.45      652.44      7.34 o 
  -6   4   8      272.81      263.34      4.12 o 
  -5   4   8        1.62        2.30      1.15 o 
  -4   4   8      626.23      623.97      5.51 o 
  -3   4   8      486.58      480.01      4.40 o 
  -2   4   8       79.70       67.18      1.86 o 
  -1   4   8       31.56       27.45      0.74 o 
   0   4   8      544.02      506.66      3.12 o 
   1   4   8       24.29       22.72      0.66 o 
   2   4   8      467.07      427.37      3.26 o 
   3   4   8      129.43      123.96      2.53 o 
   4   4   8      465.45      426.90      4.52 o 
   5   4   8        4.55        2.81      0.76 o 
   6   4   8        8.45        8.62      0.85 o 
   7   4   8        1.04        2.93      0.89 o 
   8   4   8        0.55       -0.97      0.97 o 
   9   4   8      116.02      129.03      2.62 o 
  -9   5   8       15.33       14.57      2.49 o 
  -8   5   8       20.83       16.93      1.80 o 
  -7   5   8        1.93        1.65      1.46 o 
  -6   5   8       97.28       98.48      2.16 o 
  -5   5   8     3715.89     3590.47     24.51 o 
  -4   5   8      169.19      176.14      2.54 o 
  -3   5   8       15.38       20.33      1.13 o 
  -2   5   8        6.98        8.52      1.09 o 
  -1   5   8      108.43      105.79      1.39 o 
   0   5   8     4348.03     4357.99     21.61 o 
   1   5   8      298.43      277.58      2.22 o 
   2   5   8      404.36      380.24      3.08 o 
   3   5   8      766.31      794.05      6.49 o 
   4   5   8      900.55      899.45      7.27 o 
   5   5   8      171.00      182.59      2.24 o 
   6   5   8      237.26      229.37      3.03 o 
   7   5   8       28.90       32.52      1.27 o 
   8   5   8      120.18      122.22      2.15 o 
   9   5   8       66.32       81.32      2.51 o 
  -9   6   8      148.22      158.40      3.76 o 
  -8   6   8        9.10        6.27      1.53 o 
  -7   6   8       14.90       15.29      2.26 o 
  -6   6   8       49.00       47.02      1.83 o 
  -5   6   8        5.48        6.28      1.40 o 
  -4   6   8     1089.77     1072.75     10.13 o 
  -3   6   8      632.27      625.65      5.51 o 
  -2   6   8      602.42      603.78      5.81 o 
  -1   6   8        7.93       10.30      0.79 o 
   0   6   8      811.60      814.54      6.31 o 
   1   6   8     1161.19     1102.21      7.24 o 
   2   6   8     1006.29      985.44      6.66 o 
   3   6   8       32.23       31.14      1.83 o 
   4   6   8      269.58      249.42      2.72 o 
   5   6   8      160.82      162.40      2.11 o 
   6   6   8       16.61       13.28      0.98 o 
   7   6   8       12.57       17.38      1.09 o 
   8   6   8      107.26       92.93      1.95 o 
   9   6   8        4.95        5.67      1.22 o 
  -9   7   8       56.64       54.96      2.79 o 
  -8   7   8        8.20        8.17      1.68 o 
  -7   7   8       98.25       98.58      2.55 o 
  -6   7   8       21.14       21.84      1.42 o 
  -5   7   8       86.02       76.30      2.06 o 
  -4   7   8      282.07      264.18      3.26 o 
  -3   7   8      660.76      647.59      5.65 o 
  -2   7   8       19.36       32.46      1.69 o 
  -1   7   8     1372.50     1334.55      9.96 o 
   0   7   8      861.92      792.10      6.31 o 
   1   7   8      561.55      528.32      4.74 o 
   2   7   8      183.93      176.45      3.09 o 
   3   7   8        7.30        9.16      0.90 o 
   4   7   8       72.03       80.45      1.66 o 
   5   7   8      199.70      178.89      2.43 o 
   6   7   8       56.38       61.19      1.49 o 
   7   7   8        4.10        3.16      0.92 o 
   8   7   8       82.09       89.16      1.98 o 
   9   7   8        0.03       -0.20      1.02 o 
  -9   8   8      224.39      232.51      4.61 o 
  -8   8   8       20.06       19.88      1.96 o 
  -7   8   8       67.77       62.25      3.13 o 
  -6   8   8        9.73        8.67      1.39 o 
  -5   8   8      465.18      450.69      6.09 o 
  -4   8   8        6.99        4.20      1.03 o 
  -3   8   8       55.34       65.37      1.73 o 
  -2   8   8     3227.63     3184.03     21.70 o 
  -1   8   8       13.67       23.53      1.34 o 
   0   8   8      173.83      162.23      2.25 o 
   1   8   8      114.21      110.48      1.71 o 
   2   8   8      180.86      170.49      2.72 o 
   3   8   8      704.03      708.03      5.51 o 
   4   8   8       46.01       34.89      1.29 o 
   5   8   8      324.32      295.46      3.25 o 
   6   8   8       69.93       59.77      1.58 o 
   7   8   8       33.28       34.66      1.37 o 
   8   8   8       44.00       40.82      1.52 o 
   9   8   8      296.46      287.95      3.50 o 
  -9   9   8        7.25        7.87      2.31 o 
  -8   9   8        0.29        1.49      1.59 o 
  -7   9   8       82.43       83.72      3.09 o 
  -6   9   8     1347.07     1339.63     10.75 o 
  -5   9   8        1.40        0.75      0.98 o 
  -4   9   8        5.97       10.53      1.11 o 
  -3   9   8       15.91       15.85      1.10 o 
  -2   9   8      805.26      807.54      7.81 o 
  -1   9   8      679.37      657.13      7.25 o 
   0   9   8       20.13       14.28      1.01 o 
   1   9   8     1191.08     1157.63      7.91 o 
   2   9   8      757.49      754.82      5.71 o 
   3   9   8       62.60       78.13      1.66 o 
   4   9   8       16.62       13.13      1.01 o 
   5   9   8       35.24       37.85      1.44 o 
   6   9   8       62.50       68.47      1.66 o 
   7   9   8       32.84       31.49      1.34 o 
   8   9   8      178.95      172.62      2.61 o 
   9   9   8       29.69       26.57      1.46 o 
  -8  10   8        9.95       11.99      2.82 o 
  -7  10   8        0.09       -0.48      1.20 o 
  -6  10   8        0.76        2.47      1.17 o 
  -5  10   8      368.84      378.34      4.38 o 
  -4  10   8      171.13      168.03      4.03 o 
  -3  10   8        0.86        3.07      1.21 o 
  -2  10   8     1362.46     1326.57     11.78 o 
  -1  10   8      132.47      146.20      2.72 o 
   0  10   8     1199.98     1172.22     15.22 o 
   1  10   8      328.92      323.80      3.57 o 
   2  10   8       77.36       87.33      1.74 o 
   3  10   8      760.11      769.44      5.97 o 
   4  10   8       72.61       57.26      1.49 o 
   5  10   8       43.50       41.80      1.55 o 
   6  10   8        0.58        0.12      0.90 o 
   7  10   8        1.92        1.40      0.91 o 
   8  10   8       91.85      105.26      2.15 o 
  -8  11   8      499.05      496.19      6.05 o 
  -7  11   8        5.53        4.45      1.30 o 
  -6  11   8      301.91      307.14      4.02 o 
  -5  11   8       45.59       51.38      1.95 o 
  -4  11   8       61.44       64.73      2.51 o 
  -3  11   8     2138.51     2072.25     17.49 o 
  -2  11   8      773.91      740.40      7.55 o 
  -1  11   8      377.06      381.10      5.72 o 
   0  11   8       82.45       81.44      2.22 o 
   1  11   8        0.11        0.14      0.80 o 
   2  11   8       18.76       21.30      1.09 o 
   3  11   8      784.69      758.40      8.08 o 
   4  11   8      533.46      515.02      4.28 o 
   5  11   8       28.31       24.11      1.29 o 
   6  11   8      159.84      150.31      2.52 o 
   7  11   8       62.91       60.56      1.77 o 
   8  11   8      133.74      145.51      2.49 o 
  -8  12   8       11.15       12.92      1.92 o 
  -7  12   8       12.63       12.58      1.46 o 
  -6  12   8       95.16      106.06      2.49 o 
  -5  12   8       76.49       88.26      2.28 o 
  -4  12   8      333.31      328.24      4.71 o 
  -3  12   8      501.77      485.72      5.75 o 
  -2  12   8        4.43        2.60      1.62 o 
  -1  12   8      606.09      594.08      7.84 o 
   0  12   8      334.86      320.65      5.57 o 
   1  12   8        2.23        1.45      1.03 o 
   2  12   8      511.28      501.52      9.90 o 
   3  12   8      115.19      100.10      2.68 o 
   4  12   8       31.10       25.96      1.17 o 
   5  12   8      208.12      203.18      2.60 o 
   6  12   8        3.72        4.51      0.98 o 
   7  12   8       20.08       13.64      1.15 o 
   8  12   8       10.25       14.04      1.28 o 
  -7  13   8       10.42       15.52      1.76 o 
  -6  13   8       43.04       54.00      2.13 o 
  -5  13   8      470.44      454.87      5.91 o 
  -4  13   8        7.63       10.08      1.42 o 
  -3  13   8      301.95      318.16      4.60 o 
  -2  13   8       37.43       29.54      1.75 o 
  -1  13   8      135.76      138.20      5.42 o 
   0  13   8      118.06      113.64      2.67 o 
   1  13   8       54.76       51.12      2.17 o 
   2  13   8       77.45       81.16      2.80 o 
   3  13   8      124.60      122.43      2.47 o 
   4  13   8        3.40        1.36      0.86 o 
   5  13   8       11.29        9.11      1.06 o 
   6  13   8      115.29      115.01      2.17 o 
   7  13   8       56.90       67.91      1.95 o 
  -7  14   8        8.28        8.90      1.49 o 
  -6  14   8      113.43      126.60      3.34 o 
  -5  14   8       78.92       92.26      4.54 o 
  -4  14   8       33.52       35.83      3.00 o 
  -3  14   8      830.90      825.29     10.24 o 
  -2  14   8       57.79       58.46      2.22 o 
  -1  14   8       21.28       16.93      1.71 o 
   0  14   8       24.74       21.16      1.63 o 
   1  14   8       11.58       10.51      1.38 o 
   2  14   8      896.72      804.24     11.19 o 
   3  14   8        5.96        7.51      1.17 o 
   4  14   8      366.96      355.99      4.33 o 
   5  14   8       73.62       67.46      1.78 o 
   6  14   8      145.24      129.44      2.30 o 
   7  14   8       70.27       68.86      1.93 o 
  -7  15   8       11.62        8.19      2.85 o 
  -6  15   8      107.42      120.35      3.16 o 
  -5  15   8      265.49      271.88      4.54 o 
  -4  15   8        4.08        8.28      1.48 o 
  -3  15   8        5.16        9.98      1.54 o 
  -2  15   8       70.56       62.71      4.29 o 
  -1  15   8       63.14       59.38      2.72 o 
   0  15   8      453.05      414.35      5.41 o 
   1  15   8       13.44       13.27      1.58 o 
   2  15   8      114.35       86.35      3.45 o 
   3  15   8       54.68       37.65      1.66 o 
   4  15   8      656.80      594.02      6.05 o 
   5  15   8      257.11      264.63      3.84 o 
   6  15   8       17.70       13.22      1.33 o 
  -6  16   8       93.84       94.21      3.51 o 
  -5  16   8        9.31        7.74      1.63 o 
  -4  16   8       35.78       37.52      2.08 o 
  -3  16   8      190.00      199.24      6.62 o 
  -2  16   8      471.98      456.78      5.91 o 
  -1  16   8       41.23       41.34      2.52 o 
   0  16   8        1.46        0.95      1.50 o 
   1  16   8        0.31        1.48      1.20 o 
   2  16   8      119.36      110.28      2.83 o 
   3  16   8       37.17       35.19      2.01 o 
   4  16   8      264.93      286.09      4.11 o 
   5  16   8      207.62      244.66      3.36 o 
   6  16   8       14.64       19.08      1.46 o 
  -5  17   8        3.00        2.86      1.53 o 
  -4  17   8      256.66      257.58      4.49 o 
  -3  17   8       17.65       15.02      1.65 o 
  -2  17   8       16.10       17.32      1.70 o 
  -1  17   8       62.95       59.74      2.92 o 
   0  17   8      105.10       99.90      3.41 o 
   1  17   8       21.83       29.11      1.85 o 
   2  17   8       15.04       12.96      1.63 o 
   3  17   8        6.06        9.31      1.48 o 
   4  17   8      103.20      101.44      2.59 o 
   5  17   8      197.83      211.65      3.20 o 
  -5  18   8       14.38       17.43      2.40 o 
  -4  18   8      201.06      196.60      3.99 o 
  -3  18   8        3.35        4.08      1.53 o 
  -2  18   8       10.57        9.53      1.53 o 
  -1  18   8       52.77       56.77      2.82 o 
   0  18   8        0.94        2.01      1.71 o 
   1  18   8      230.83      225.26      4.05 o 
   2  18   8        9.86       12.19      2.57 o 
   3  18   8       91.06       96.15      2.84 o 
   4  18   8       13.00        9.75      1.63 o 
   5  18   8        0.11        1.36      1.51 o 
  -4  19   8      252.18      257.00     10.84 o 
  -3  19   8      115.94      113.43      3.23 o 
  -2  19   8        1.56       -0.91      1.37 o 
  -1  19   8       27.42       30.30      2.52 o 
   0  19   8       61.40       55.71      2.80 o 
   1  19   8      242.03      241.42      7.27 o 
   2  19   8       25.06       32.33      2.13 o 
   3  19   8        0.40       -0.11      1.37 o 
   4  19   8        4.32        3.51      1.59 o 
  -2  20   8        0.35        1.62      1.48 o 
  -1  20   8       25.79       22.47      2.40 o 
   0  20   8       75.05       83.48      3.53 o 
   1  20   8        4.36        5.07      1.91 o 
   2  20   8       20.40       21.13      3.02 o 
  -9   0   9       18.99       14.83      3.71 o 
  -7   0   9       55.01       67.03      4.85 o 
  -5   0   9      429.68      450.97      9.70 o 
  -3   0   9     1059.52      901.31     24.53 o 
  -1   0   9        5.20       13.77      1.03 o 
   1   0   9     5112.10     5001.53     44.81 o 
   3   0   9       39.56       40.03      1.33 o 
   5   0   9      628.74      583.50     10.27 o 
   7   0   9      145.95      157.40      4.33 o 
   9   0   9       92.47       74.15      3.61 o 
  -9   1   9        9.82        7.07      1.76 o 
  -8   1   9      106.23      103.56      3.10 o 
  -7   1   9       14.69       12.53      2.11 o 
  -6   1   9      166.34      156.67      7.27 o 
  -5   1   9       33.52       37.99      2.42 o 
  -4   1   9      553.47      528.27      7.46 o 
  -3   1   9       63.85       62.45      1.93 o 
  -2   1   9        0.52       -0.72      0.72 o 
  -1   1   9        6.25        4.98      0.60 o 
   0   1   9     1705.62     1744.27     13.47 o 
   1   1   9        2.12        5.11      0.57 o 
   2   1   9        1.97        2.13      0.66 o 
   3   1   9        0.90        0.19      0.50 o 
   4   1   9      703.77      733.36      5.68 o 
   5   1   9      144.94      144.70      2.22 o 
   6   1   9      271.00      253.60      3.63 o 
   7   1   9      322.67      285.28      3.99 o 
   8   1   9      276.19      275.19      7.29 o 
   9   1   9      105.69      110.06      2.96 o 
  -9   2   9       13.24       15.43      2.01 o 
  -8   2   9      319.99      318.68     10.74 o 
  -7   2   9        2.86        5.32      1.46 o 
  -6   2   9       96.05      102.14      3.76 o 
  -5   2   9       69.40       71.78      3.18 o 
  -4   2   9      340.78      290.25      3.29 o 
  -3   2   9      612.00      558.90      7.16 o 
  -2   2   9      285.06      299.89      2.77 o 
  -1   2   9      102.30      103.03      1.73 o 
   0   2   9        0.60        4.97      0.70 o 
   1   2   9     2113.22     2066.26     11.73 o 
   2   2   9      431.29      458.22      4.41 o 
   3   2   9      724.94      720.06      5.44 o 
   4   2   9      240.79      243.40      2.80 o 
   5   2   9      608.24      564.08      7.63 o 
   6   2   9       67.32       64.08      1.51 o 
   7   2   9      301.12      311.48      4.94 o 
   8   2   9        0.85       -1.21      1.21 o 
   9   2   9       25.97       31.11      2.31 o 
  -9   3   9      126.25      116.37      5.25 o 
  -8   3   9      122.14      108.33      3.10 o 
  -7   3   9       45.11       43.77      2.52 o 
  -6   3   9      162.41      171.56      3.31 o 
  -5   3   9     2064.95     1948.50     16.44 o 
  -4   3   9       60.51       51.89      1.67 o 
  -3   3   9      159.03      156.48      2.32 o 
  -2   3   9       24.33       27.87      1.16 o 
  -1   3   9      396.77      365.93      2.42 o 
   0   3   9      111.41      106.76      1.59 o 
   1   3   9      431.34      428.76      3.22 o 
   2   3   9     1693.39     1765.23     12.60 o 
   3   3   9      311.21      309.78      3.33 o 
   4   3   9      307.95      311.87      5.10 o 
   5   3   9      202.70      197.07      2.32 o 
   6   3   9        0.08        1.38      0.82 o 
   7   3   9      124.38      118.97      2.01 o 
   8   3   9        0.38        0.39      1.28 o 
   9   3   9       33.19       34.04      2.00 o 
  -9   4   9        9.90        9.39      1.95 o 
  -8   4   9       88.39       83.01      2.84 o 
  -7   4   9      139.35      133.74      3.77 o 
  -6   4   9      158.64      176.08      3.43 o 
  -5   4   9      267.57      278.16      3.43 o 
  -4   4   9     1560.71     1550.35     11.53 o 
  -3   4   9       40.73       25.79      1.16 o 
  -2   4   9      956.69      888.08      6.99 o 
  -1   4   9     1979.26     1994.94      9.87 o 
   0   4   9      417.66      391.75      2.51 o 
   1   4   9      135.76      140.91      1.82 o 
   2   4   9        0.69        1.06      0.54 o 
   3   4   9      118.56      113.48      3.50 o 
   4   4   9      438.58      458.55      4.10 o 
   5   4   9        0.03        2.33      0.81 o 
   6   4   9      357.51      328.18      3.87 o 
   7   4   9      256.73      248.58      2.88 o 
   8   4   9       19.43       29.16      1.78 o 
   9   4   9      160.68      154.82      3.31 o 
  -9   5   9       70.48       72.81      3.78 o 
  -8   5   9      204.21      199.74      4.02 o 
  -7   5   9        8.93        5.43      1.46 o 
  -6   5   9      185.64      170.13      3.53 o 
  -5   5   9      668.13      649.14      5.96 o 
  -4   5   9       85.62       73.98      1.89 o 
  -3   5   9      929.86      879.68      7.18 o 
  -2   5   9      140.85      120.78      2.03 o 
  -1   5   9      131.88      134.07      2.43 o 
   0   5   9      702.84      676.34      4.38 o 
   1   5   9       10.44        9.82      0.58 o 
   2   5   9      929.88      955.23      5.96 o 
   3   5   9      551.52      516.66      4.90 o 
   4   5   9      240.74      234.67      5.76 o 
   5   5   9      136.90      122.11      2.07 o 
   6   5   9      157.58      158.42      2.22 o 
   7   5   9       11.28       12.52      1.04 o 
   8   5   9       22.97       20.70      1.24 o 
   9   5   9       31.82       31.00      2.00 o 
  -9   6   9        3.14        1.51      2.20 o 
  -8   6   9       24.37       25.72      2.05 o 
  -7   6   9      145.47      136.65      5.17 o 
  -6   6   9     1111.35     1106.02     11.53 o 
  -5   6   9       12.40       15.24      1.40 o 
  -4   6   9      242.23      260.19      3.62 o 
  -3   6   9     1197.76     1101.64     11.32 o 
  -2   6   9        1.98        2.17      0.87 o 
  -1   6   9      569.91      538.91      4.92 o 
   0   6   9        6.34        4.15      0.81 o 
   1   6   9      658.53      630.57      4.26 o 
   2   6   9      480.23      485.40      4.58 o 
   3   6   9       97.80       81.09      1.97 o 
   4   6   9      774.48      694.28      8.34 o 
   5   6   9        3.23        7.95      0.89 o 
   6   6   9       32.65       39.13      1.36 o 
   7   6   9      420.33      401.43      3.89 o 
   8   6   9      121.80      126.13      2.25 o 
   9   6   9      114.73      119.59      2.67 o 
  -9   7   9      321.63      319.88      5.53 o 
  -8   7   9       98.29      101.73      4.41 o 
  -7   7   9       12.57       14.58      1.68 o 
  -6   7   9       79.80       80.72      2.59 o 
  -5   7   9        9.48        5.11      1.09 o 
  -4   7   9        4.22        7.75      1.10 o 
  -3   7   9     1326.19     1247.71      9.64 o 
  -2   7   9        2.16        2.35      0.84 o 
  -1   7   9      250.22      229.25      2.84 o 
   0   7   9       23.96       28.33      1.21 o 
   1   7   9      870.88      820.52      6.70 o 
   2   7   9       98.57       89.37      1.83 o 
   3   7   9       46.81       51.80      1.44 o 
   4   7   9      568.19      522.45      7.20 o 
   5   7   9      207.72      195.43      2.59 o 
   6   7   9      102.43      119.87      2.02 o 
   7   7   9        7.63        6.58      1.15 o 
   8   7   9        5.28        6.40      1.10 o 
  -8   8   9       70.77       69.55      2.97 o 
  -7   8   9       79.77       85.29      3.02 o 
  -6   8   9      613.25      641.58      8.48 o 
  -5   8   9       74.50       70.40      3.01 o 
  -4   8   9       14.12       15.59      1.24 o 
  -3   8   9      481.37      481.39      4.72 o 
  -2   8   9      124.12      100.70      2.34 o 
  -1   8   9        1.29        2.68      0.87 o 
   0   8   9       29.27       32.44      2.10 o 
   1   8   9      174.66      159.52      2.08 o 
   2   8   9        0.12        1.11      0.77 o 
   3   8   9       44.86       54.80      1.51 o 
   4   8   9       26.42       23.22      1.34 o 
   5   8   9       29.57       26.57      1.25 o 
   6   8   9      318.06      304.91      3.26 o 
   7   8   9        1.77        2.50      0.97 o 
   8   8   9      494.60      507.12      4.71 o 
  -8   9   9       14.74       11.22      1.85 o 
  -7   9   9       60.06       61.49      3.19 o 
  -6   9   9       23.61       26.76      1.59 o 
  -5   9   9        0.05        0.23      1.01 o 
  -4   9   9        0.37        0.77      0.98 o 
  -3   9   9        4.42        3.48      1.17 o 
  -2   9   9        7.98        7.23      1.25 o 
  -1   9   9     4205.68     4048.39     27.56 o 
   0   9   9      881.75      876.18      8.41 o 
   1   9   9       15.94       10.53      1.01 o 
   2   9   9      115.12      107.57      1.85 o 
   3   9   9     1320.81     1257.75     12.60 o 
   4   9   9      287.04      300.54      4.27 o 
   5   9   9       86.47       93.84      1.96 o 
   6   9   9       25.44       22.53      1.23 o 
   7   9   9       29.42       28.05      1.33 o 
   8   9   9       14.73       13.17      1.21 o 
  -8  10   9       80.75       89.84      4.44 o 
  -7  10   9       88.72       94.11      3.29 o 
  -6  10   9      273.27      277.33      3.84 o 
  -5  10   9       56.11       64.78      2.05 o 
  -4  10   9      431.59      448.60      4.76 o 
  -3  10   9       26.05       20.49      2.61 o 
  -2  10   9      211.58      204.52      3.36 o 
  -1  10   9      187.25      180.85      2.78 o 
   0  10   9      471.49      469.00      5.45 o 
   1  10   9        6.52        9.18      1.21 o 
   2  10   9       78.62       60.11      1.80 o 
   3  10   9       98.99      101.58      1.92 o 
   4  10   9      296.17      279.02      3.21 o 
   5  10   9       18.14       19.92      1.20 o 
   6  10   9      405.89      405.66      4.26 o 
   7  10   9       44.10       45.74      1.64 o 
   8  10   9      153.56      173.08      2.73 o 
  -7  11   9       29.17       31.85      1.81 o 
  -6  11   9       17.59       19.38      1.53 o 
  -5  11   9       47.86       46.23      2.26 o 
  -4  11   9        5.25        8.54      1.41 o 
  -3  11   9      108.18      104.46      2.60 o 
  -2  11   9       62.66       51.76      2.25 o 
  -1  11   9     1172.02     1117.54     12.46 o 
   0  11   9      356.53      320.01      4.36 o 
   1  11   9       57.82       60.50      2.29 o 
   2  11   9       51.31       46.51      1.73 o 
   3  11   9     1373.08     1339.78     12.98 o 
   4  11   9        9.94       17.58      1.18 o 
   5  11   9       88.94       99.36      1.93 o 
   6  11   9       76.98       75.30      2.00 o 
   7  11   9       22.34       30.87      1.46 o 
  -7  12   9        4.29        5.74      1.46 o 
  -6  12   9        0.69       -0.18      1.24 o 
  -5  12   9       11.55       13.24      1.53 o 
  -4  12   9       15.59       16.39      1.85 o 
  -3  12   9       60.17       42.18      2.00 o 
  -2  12   9        5.63        8.50      1.34 o 
  -1  12   9      295.25      290.57      9.27 o 
   0  12   9       16.01       18.42      1.51 o 
   1  12   9        6.48        3.95      1.13 o 
   2  12   9     1416.66     1347.61     26.19 o 
   3  12   9      176.89      191.10      4.98 o 
   4  12   9       32.90       30.27      1.41 o 
   5  12   9      174.71      156.47      2.37 o 
   6  12   9      178.48      182.86      3.11 o 
   7  12   9       51.68       74.58      1.99 o 
  -7  13   9      318.15      322.56      4.55 o 
  -6  13   9       11.45        7.62      1.80 o 
  -5  13   9       33.14       35.77      2.03 o 
  -4  13   9      125.76      123.92      4.27 o 
  -3  13   9      489.08      485.11      6.01 o 
  -2  13   9      244.40      238.46      3.88 o 
  -1  13   9        1.84        5.17      1.50 o 
   0  13   9       12.64       15.96      2.21 o 
   1  13   9       13.94       16.45      1.50 o 
   2  13   9       81.59       81.98      2.46 o 
   3  13   9      512.00      511.12      5.28 o 
   4  13   9       33.30       39.66      1.80 o 
   5  13   9      829.12      875.66     12.63 o 
   6  13   9        4.08        5.15      1.05 o 
   7  13   9        6.86        5.88      1.12 o 
  -6  14   9      132.93      137.13      3.50 o 
  -5  14   9        7.89        6.76      1.50 o 
  -4  14   9       20.37       14.81      1.63 o 
  -3  14   9     1135.34     1109.92     10.85 o 
  -2  14   9        4.13        6.33      1.42 o 
  -1  14   9       28.16       28.81      2.11 o 
   0  14   9      830.87      797.55      9.42 o 
   1  14   9       99.07       94.33      2.72 o 
   2  14   9       48.56       48.71      2.40 o 
   3  14   9        4.40        7.03      1.34 o 
   4  14   9        3.79        3.22      1.16 o 
   5  14   9      135.03      132.56      3.19 o 
   6  14   9        2.69        3.97      1.06 o 
  -6  15   9       85.73       97.29      4.24 o 
  -5  15   9      127.33      120.85      3.17 o 
  -4  15   9        1.99       -1.08      1.34 o 
  -3  15   9      213.71      208.95      3.88 o 
  -2  15   9      394.59      379.10      6.26 o 
  -1  15   9       31.35       25.09      2.11 o 
   0  15   9      121.99      130.38      4.31 o 
   1  15   9      242.42      217.56      3.81 o 
   2  15   9      183.22      182.90      3.60 o 
   3  15   9        0.10        0.78      1.25 o 
   4  15   9      117.86      131.43      2.77 o 
   5  15   9      600.47      584.02      6.88 o 
   6  15   9       44.68       48.32      1.89 o 
  -5  16   9       23.95       29.97      2.13 o 
  -4  16   9       18.85       19.37      1.75 o 
  -3  16   9      102.69      118.70      3.42 o 
  -2  16   9       50.31       41.70      2.13 o 
  -1  16   9      231.99      231.47      4.91 o 
   0  16   9      122.34      124.14      3.73 o 
   1  16   9       30.37       25.32      1.80 o 
   2  16   9      510.37      500.32      8.27 o 
   3  16   9       62.68       57.78      2.45 o 
   4  16   9       14.11       17.15      1.75 o 
   5  16   9       84.81       84.52      2.52 o 
  -4  17   9      239.16      245.99      4.43 o 
  -3  17   9       54.50       56.98      2.88 o 
  -2  17   9       88.60      102.91      2.91 o 
  -1  17   9       16.22       16.16      2.11 o 
   0  17   9        5.65        7.16      1.61 o 
   1  17   9        0.36        0.24      1.30 o 
   2  17   9      207.68      218.25      4.10 o 
   3  17   9       28.59       35.71      2.48 o 
   4  17   9      110.21      113.07      3.17 o 
  -3  18   9      102.20      104.12      3.12 o 
  -2  18   9      179.39      176.12      5.08 o 
  -1  18   9      356.40      391.25      6.74 o 
   0  18   9      124.47      132.70      4.02 o 
   1  18   9      115.54      104.35      3.01 o 
   2  18   9       47.68       46.54      2.95 o 
   3  18   9       93.53      100.26      3.05 o 
  -2  19   9      188.45      221.92      4.26 o 
  -1  19   9       11.64       12.58      2.02 o 
   0  19   9        2.59        4.14      1.82 o 
   1  19   9        8.59       14.82      2.11 o 
   2  19   9       26.73       31.22      2.45 o 
  -8   0  10        0.65        0.29      2.85 o 
  -6   0  10       95.26      104.40      5.13 o 
  -4   0  10     1746.92     1567.40     24.25 o 
  -2   0  10     1270.20     1233.55     13.40 o 
   0   0  10       23.13       28.85      1.15 o 
   2   0  10     1463.24     1408.32     11.71 o 
   4   0  10       27.20       26.65      1.59 o 
   6   0  10      151.40      121.45      3.73 o 
   8   0  10      142.82      166.87      6.85 o 
  -8   1  10        2.08        2.88      1.59 o 
  -7   1  10      111.22      107.54      3.05 o 
  -6   1  10        1.39       -0.66      1.34 o 
  -5   1  10      380.59      372.73      6.25 o 
  -4   1  10       11.72       13.79      1.82 o 
  -3   1  10      125.15      109.24      3.50 o 
  -2   1  10       48.26       49.55      1.43 o 
  -1   1  10     1210.74     1109.51      6.84 o 
   0   1  10      243.69      227.55      2.03 o 
   1   1  10     3941.59     3965.00     18.88 o 
   2   1  10       76.37       81.24      1.30 o 
   3   1  10       19.21       17.06      0.94 o 
   4   1  10      135.65      130.32      2.11 o 
   5   1  10      130.34      125.58      2.11 o 
   6   1  10       77.64       63.35      2.13 o 
   7   1  10        1.77        1.30      1.17 o 
   8   1  10       79.73       86.17      2.67 o 
  -8   2  10       71.42       73.51      3.75 o 
  -7   2  10      128.11      123.63      3.22 o 
  -6   2  10      143.50      117.28      3.02 o 
  -5   2  10      555.41      526.67      6.16 o 
  -4   2  10      416.69      369.84      4.66 o 
  -3   2  10      751.18      656.79      5.66 o 
  -2   2  10      614.99      579.93      5.39 o 
  -1   2  10        0.50        1.48      0.58 o 
   0   2  10      896.89      880.48      5.26 o 
   1   2  10      448.45      428.85      2.86 o 
   2   2  10      313.36      334.61      3.41 o 
   3   2  10        2.64        3.48      0.75 o 
   4   2  10        8.28        9.17      0.94 o 
   5   2  10      284.53      288.44      4.06 o 
   6   2  10      481.63      472.64      5.05 o 
   7   2  10       88.10       81.71      2.91 o 
   8   2  10        8.86        4.68      1.43 o 
  -8   3  10       15.68       18.08      2.58 o 
  -7   3  10      181.21      184.87      3.81 o 
  -6   3  10       35.60       31.65      1.89 o 
  -5   3  10      270.78      252.13      3.94 o 
  -4   3  10      100.74       79.13      2.31 o 
  -3   3  10       11.43       17.41      1.16 o 
  -2   3  10      115.69      117.76      2.03 o 
  -1   3  10      446.89      466.80      3.98 o 
   0   3  10      866.06      884.90      5.11 o 
   1   3  10      253.11      238.87      2.51 o 
   2   3  10      513.37      504.43      5.26 o 
   3   3  10      778.14      793.34      7.45 o 
   4   3  10      254.67      242.86      2.79 o 
   5   3  10       24.05       27.07      1.34 o 
   6   3  10      470.44      444.63      4.82 o 
   7   3  10      218.15      228.98      5.23 o 
   8   3  10        3.06        5.61      1.42 o 
  -8   4  10      217.47      223.64      4.40 o 
  -7   4  10       76.46       55.08      2.50 o 
  -6   4  10       17.71       18.30      1.89 o 
  -5   4  10      282.18      281.68      4.19 o 
  -4   4  10      173.32      151.49      2.54 o 
  -3   4  10       24.76       27.50      1.94 o 
  -2   4  10     1585.80     1545.64     11.34 o 
  -1   4  10       27.53       25.04      1.08 o 
   0   4  10      629.34      604.46      3.81 o 
   1   4  10      192.88      163.81      2.03 o 
   2   4  10      382.09      352.05      3.28 o 
   3   4  10       15.16       15.72      1.12 o 
   4   4  10       69.99       59.60      1.71 o 
   5   4  10     1155.47     1114.83     13.45 o 
   6   4  10        0.52        0.74      1.07 o 
   7   4  10      346.50      360.24      4.06 o 
   8   4  10       16.49       17.32      1.77 o 
  -8   5  10        9.98       10.35      1.80 o 
  -7   5  10       33.87       31.27      2.10 o 
  -6   5  10        3.83        7.23      1.97 o 
  -5   5  10      300.07      283.04      4.23 o 
  -4   5  10        0.05        0.43      0.92 o 
  -3   5  10       75.56       77.38      2.10 o 
  -2   5  10       48.40       69.72      1.74 o 
  -1   5  10       25.22       32.77      1.65 o 
   0   5  10      544.07      575.39      3.70 o 
   1   5  10        0.29        0.65      0.55 o 
   2   5  10     1037.02     1037.04      9.94 o 
   3   5  10     1993.60     1955.16     14.41 o 
   4   5  10       83.17       82.86      2.21 o 
   5   5  10      366.78      323.12      4.69 o 
   6   5  10       83.32       97.15      2.07 o 
   7   5  10       61.05       50.58      1.56 o 
   8   5  10       37.09       37.38      2.06 o 
  -8   6  10       57.23       68.74      2.96 o 
  -7   6  10      225.16      212.55      4.10 o 
  -6   6  10       30.70       32.14      1.96 o 
  -5   6  10       18.90       11.08      1.46 o 
  -4   6  10       59.63       70.02      1.93 o 
  -3   6  10       13.17        9.42      1.03 o 
  -2   6  10       86.72       61.74      1.65 o 
  -1   6  10       61.87       51.19      1.57 o 
   0   6  10      513.45      536.09      4.96 o 
   1   6  10       70.84       74.42      1.55 o 
   2   6  10      122.77      128.83      2.14 o 
   3   6  10      261.54      273.76      3.33 o 
   4   6  10      195.95      180.61      3.14 o 
   5   6  10      323.16      297.29      3.39 o 
   6   6  10       57.94       45.91      1.48 o 
   7   6  10       89.82       89.44      1.96 o 
   8   6  10       25.69       22.37      1.38 o 
  -8   7  10       12.30       10.35      1.80 o 
  -7   7  10        1.75       -0.95      1.46 o 
  -6   7  10      453.63      462.06      6.01 o 
  -5   7  10       67.33       74.11      2.12 o 
  -4   7  10       14.62       14.35      1.16 o 
  -3   7  10       20.40       26.37      1.34 o 
  -2   7  10      180.55      141.84      2.68 o 
  -1   7  10      374.51      351.63      3.80 o 
   0   7  10     1081.00     1127.72     15.43 o 
   1   7  10       84.21       83.73      1.79 o 
   2   7  10      705.90      740.75      8.03 o 
   3   7  10      759.30      703.79      6.55 o 
   4   7  10      241.51      233.62      3.13 o 
   5   7  10      117.01      117.21      2.20 o 
   6   7  10       99.19      107.49      2.00 o 
   7   7  10       49.08       55.95      1.73 o 
   8   7  10      265.79      306.43      3.58 o 
  -8   8  10      150.40      159.64      3.86 o 
  -7   8  10        2.01        4.30      1.55 o 
  -6   8  10       44.73       41.97      2.18 o 
  -5   8  10       55.51       54.17      2.09 o 
  -4   8  10       16.33       17.49      1.30 o 
  -3   8  10       77.04       67.58      2.35 o 
  -2   8  10      750.35      744.70      7.53 o 
  -1   8  10       89.67       92.64      2.03 o 
   0   8  10      348.04      341.81      4.32 o 
   1   8  10      579.23      513.01      5.75 o 
   2   8  10        1.36        2.05      0.98 o 
   3   8  10      742.55      755.68      6.03 o 
   4   8  10      110.58      118.39      2.16 o 
   5   8  10      100.08      105.88      2.32 o 
   6   8  10       63.85       61.55      1.70 o 
   7   8  10        0.02        0.06      0.95 o 
  -7   9  10       11.38        7.45      2.55 o 
  -6   9  10      144.32      143.33      2.83 o 
  -5   9  10       40.54       38.86      1.73 o 
  -4   9  10      122.27      122.23      2.76 o 
  -3   9  10        0.51        3.11      1.17 o 
  -2   9  10      279.81      292.14      4.07 o 
  -1   9  10      143.05      152.72      2.55 o 
   0   9  10        5.30        2.10      1.09 o 
   1   9  10        3.59        0.98      1.38 o 
   2   9  10       51.36       46.77      1.71 o 
   3   9  10       23.92       24.72      1.32 o 
   4   9  10      218.07      205.98      2.93 o 
   5   9  10      103.93       99.95      2.32 o 
   6   9  10        0.70        0.04      0.87 o 
   7   9  10       50.62       47.12      1.68 o 
  -7  10  10      133.90      131.54      3.48 o 
  -6  10  10       94.64       91.33      2.45 o 
  -5  10  10       62.23       49.42      2.18 o 
  -4  10  10       19.94       17.73      1.59 o 
  -3  10  10      720.40      717.67      7.64 o 
  -2  10  10      232.60      244.72      6.06 o 
  -1  10  10     1041.82     1047.67      9.99 o 
   0  10  10       10.72        7.90      1.25 o 
   1  10  10      284.23      264.70      4.04 o 
   2  10  10      454.71      443.59      4.66 o 
   3  10  10     1145.80     1109.12      9.77 o 
   4  10  10       72.53       85.06      1.98 o 
   5  10  10       40.54       52.94      1.72 o 
   6  10  10       12.38       12.08      1.21 o 
   7  10  10        1.17        2.36      1.01 o 
  -7  11  10        0.54        0.40      2.39 o 
  -6  11  10       81.58       77.13      3.27 o 
  -5  11  10        5.48       10.80      2.71 o 
  -4  11  10      267.29      261.58      4.21 o 
  -3  11  10      232.00      239.36      3.92 o 
  -2  11  10      321.11      300.56      8.89 o 
  -1  11  10       58.42       38.59      1.96 o 
   0  11  10        3.90        2.85      1.17 o 
   1  11  10       74.57       74.34      2.31 o 
   2  11  10       47.08       43.46      2.11 o 
   3  11  10       12.10       14.14      1.33 o 
   4  11  10       96.39       78.62      2.18 o 
   5  11  10       13.83       16.57      1.27 o 
   6  11  10       68.38       72.91      2.32 o 
   7  11  10        2.26        0.88      1.07 o 
  -6  12  10       52.81       62.33      2.57 o 
  -5  12  10      873.60      864.68      9.15 o 
  -4  12  10        5.37        9.36      1.47 o 
  -3  12  10        4.29       11.40      1.51 o 
  -2  12  10      240.22      224.23      3.81 o 
  -1  12  10      172.41      169.17      3.26 o 
   0  12  10       65.39       64.21      2.63 o 
   1  12  10      104.46       91.00      2.55 o 
   2  12  10        4.98        2.16      1.21 o 
   3  12  10      333.28      329.64      4.73 o 
   4  12  10      108.17      105.16      2.44 o 
   5  12  10       93.07      105.44      3.07 o 
   6  12  10       27.20       33.69      1.66 o 
  -6  13  10       48.43       50.91      2.58 o 
  -5  13  10        7.51       11.53      1.63 o 
  -4  13  10       36.28       40.77      2.13 o 
  -3  13  10       61.13       61.01      2.33 o 
  -2  13  10      110.33      113.53      3.63 o 
  -1  13  10       37.72       30.14      1.75 o 
   0  13  10      151.34      135.93      2.98 o 
   1  13  10        0.11        1.00      1.65 o 
   2  13  10       52.24       48.83      2.14 o 
   3  13  10       18.21       15.10      1.51 o 
   4  13  10      118.28      101.60      2.47 o 
   5  13  10        7.61        4.30      1.34 o 
   6  13  10        6.76        5.10      1.20 o 
  -5  14  10       88.78       81.63      3.71 o 
  -4  14  10        6.37        5.16      1.51 o 
  -3  14  10     1095.83     1099.25     10.95 o 
  -2  14  10      134.33      127.73      3.10 o 
  -1  14  10       39.34       42.25      2.13 o 
   0  14  10      102.78      107.29      4.38 o 
   1  14  10       13.90       14.20      1.83 o 
   2  14  10      107.45      106.90      2.84 o 
   3  14  10       51.57       40.41      2.13 o 
   4  14  10      351.73      345.19      8.86 o 
   5  14  10       90.99       82.37      2.62 o 
  -5  15  10        0.15       -0.01      1.42 o 
  -4  15  10        3.48        4.45      1.53 o 
  -3  15  10        0.50        1.23      1.37 o 
  -2  15  10       25.72       25.82      1.92 o 
  -1  15  10       40.45       42.13      2.13 o 
   0  15  10       85.00       82.45      3.01 o 
   1  15  10       89.71       77.92      2.60 o 
   2  15  10      100.60      100.17      2.85 o 
   3  15  10       16.25       19.99      1.75 o 
   4  15  10      132.88      121.38      3.10 o 
   5  15  10       84.02       93.57      6.99 o 
  -4  16  10       42.14       47.72      2.46 o 
  -3  16  10       42.61       45.49      2.36 o 
  -2  16  10       63.20       56.71      2.51 o 
  -1  16  10       27.13       30.35      2.01 o 
   0  16  10      196.39      199.28      5.56 o 
   1  16  10       90.53       80.88      2.72 o 
   2  16  10       46.16       42.52      2.22 o 
   3  16  10       49.63       43.19      2.31 o 
   4  16  10      167.69      186.07      3.90 o 
  -3  17  10       21.99       21.82      1.92 o 
  -2  17  10       51.78       56.19      2.60 o 
  -1  17  10       26.92       34.43      2.67 o 
   0  17  10      115.90      110.20      3.61 o 
   1  17  10        3.34        4.76      1.51 o 
   2  17  10       79.84       81.60      3.16 o 
   3  17  10       16.28       26.73      2.80 o 
  -1  18  10        6.96        7.64      1.65 o 
   0  18  10       13.97       16.89      2.22 o 
   1  18  10       89.87      101.69      3.61 o 
  -7   0  11      303.78      324.79      5.96 o 
  -5   0  11      289.65      290.66      8.27 o 
  -3   0  11      126.64      116.95      4.85 o 
  -1   0  11      588.65      529.90      5.24 o 
   1   0  11       18.15       18.24      1.21 o 
   3   0  11       46.29       43.96      1.54 o 
   5   0  11       24.44       22.88      2.31 o 
   7   0  11      565.24      591.74      9.38 o 
  -8   1  11      178.55      168.77      3.85 o 
  -7   1  11       99.11       97.26      3.63 o 
  -6   1  11      113.43      112.35      2.89 o 
  -5   1  11        0.22        0.66      1.21 o 
  -4   1  11        0.83       -0.20      1.03 o 
  -3   1  11      122.13      121.46      2.55 o 
  -2   1  11        2.12        0.91      0.84 o 
  -1   1  11       62.46       63.15      1.53 o 
   0   1  11        0.96        1.42      0.56 o 
   1   1  11      229.04      214.52      2.08 o 
   2   1  11      317.72      334.75      2.71 o 
   3   1  11        3.13        5.73      0.80 o 
   4   1  11      664.12      662.47      7.09 o 
   5   1  11        0.71       -0.02      1.17 o 
   6   1  11      290.38      282.20      6.19 o 
   7   1  11       35.60       33.03      1.99 o 
   8   1  11       11.08        9.55      2.34 o 
  -8   2  11       29.43       40.00      2.43 o 
  -7   2  11      486.80      467.06      6.20 o 
  -6   2  11        3.92        5.81      1.50 o 
  -5   2  11      286.38      306.15      4.49 o 
  -4   2  11      103.65       80.71      2.35 o 
  -3   2  11      297.88      293.97      5.54 o 
  -2   2  11       61.28       63.80      2.26 o 
  -1   2  11        2.55        3.15      0.70 o 
   0   2  11        3.39        7.35      0.74 o 
   1   2  11       19.12       24.27      0.95 o 
   2   2  11       54.64       50.02      1.55 o 
   3   2  11        2.30        2.13      0.87 o 
   4   2  11      180.89      172.26      2.40 o 
   5   2  11      108.13      109.31      2.89 o 
   6   2  11       28.49       35.08      1.88 o 
   7   2  11      334.76      372.94      5.87 o 
  -8   3  11        2.97        0.39      1.63 o 
  -7   3  11       23.51       28.90      2.10 o 
  -6   3  11      250.73      231.52      6.63 o 
  -5   3  11      143.86      148.55      3.17 o 
  -4   3  11        3.16       10.74      1.38 o 
  -3   3  11       23.06       19.87      1.42 o 
  -2   3  11       50.96       55.48      1.68 o 
  -1   3  11      492.90      488.16      4.10 o 
   0   3  11       63.39       57.07      1.28 o 
   1   3  11        1.03        1.59      0.71 o 
   2   3  11        6.06        6.54      0.81 o 
   3   3  11      428.75      410.07      4.04 o 
   4   3  11      702.63      715.82      9.17 o 
   5   3  11        0.07        1.49      0.92 o 
   6   3  11      143.42      162.17      2.89 o 
   7   3  11      109.00      113.56      3.29 o 
  -7   4  11       29.91       23.52      1.93 o 
  -6   4  11        7.50       14.38      1.72 o 
  -5   4  11      453.57      437.24      8.88 o 
  -4   4  11      249.48      233.70      3.73 o 
  -3   4  11      282.83      291.98      3.50 o 
  -2   4  11       38.73       40.88      1.56 o 
  -1   4  11       94.43       87.18      1.84 o 
   0   4  11      313.49      291.29      3.36 o 
   1   4  11        0.12        1.54      0.74 o 
   2   4  11      170.93      168.67      2.21 o 
   3   4  11        2.74        0.88      0.79 o 
   4   4  11       27.34       20.61      1.18 o 
   5   4  11      203.60      196.71      3.49 o 
   6   4  11        0.11        0.90      1.16 o 
   7   4  11      542.68      548.81      5.31 o 
  -7   5  11       93.10       85.66      2.93 o 
  -6   5  11      166.67      165.16      3.64 o 
  -5   5  11       55.07       55.02      3.91 o 
  -4   5  11        7.56        5.07      1.30 o 
  -3   5  11      239.55      232.19      3.13 o 
  -2   5  11      266.40      274.65      3.77 o 
  -1   5  11        5.31        4.04      0.90 o 
   0   5  11      355.93      367.12      4.98 o 
   1   5  11       17.74       16.56      1.01 o 
   2   5  11      685.00      689.29      5.44 o 
   3   5  11        3.04        3.84      0.87 o 
   4   5  11        0.06       -0.41      0.97 o 
   5   5  11        6.92        9.18      1.19 o 
   6   5  11      310.69      316.03      4.28 o 
   7   5  11        3.16        4.22      1.19 o 
  -7   6  11        5.50        5.70      1.59 o 
  -6   6  11      319.48      321.90     10.25 o 
  -5   6  11       52.75       55.81      2.39 o 
  -4   6  11       12.14       14.38      1.24 o 
  -3   6  11        0.43        1.65      1.13 o 
  -2   6  11       67.06       66.04      2.32 o 
  -1   6  11        1.43        2.25      0.92 o 
   0   6  11       99.66       85.08      1.94 o 
   1   6  11      102.96      100.62      2.10 o 
   2   6  11      285.59      277.08      3.33 o 
   3   6  11       18.00       13.86      1.16 o 
   4   6  11       42.15       44.32      1.83 o 
   5   6  11      252.67      247.06      3.15 o 
   6   6  11      155.88      163.70      2.91 o 
   7   6  11       71.93       72.45      2.09 o 
  -7   7  11       23.29       26.96      2.13 o 
  -6   7  11        0.63        1.15      1.38 o 
  -5   7  11        6.60       10.21      1.94 o 
  -4   7  11       24.88       24.96      1.69 o 
  -3   7  11      402.90      398.41      4.98 o 
  -2   7  11      136.64      126.58      2.72 o 
  -1   7  11      371.17      391.71      4.26 o 
   0   7  11        7.68        6.94      1.07 o 
   1   7  11      152.15      151.73      3.22 o 
   2   7  11        1.18        0.86      0.92 o 
   3   7  11        0.04        0.79      0.94 o 
   4   7  11      148.47      153.96      2.39 o 
   5   7  11      337.52      317.24      3.64 o 
   6   7  11       38.97       48.90      1.79 o 
   7   7  11       88.60      106.38      2.74 o 
  -7   8  11       75.81       72.83      3.72 o 
  -6   8  11      139.18      142.43      3.48 o 
  -5   8  11        5.16        9.83      1.51 o 
  -4   8  11       64.86       71.50      3.85 o 
  -3   8  11        0.46        0.02      1.27 o 
  -2   8  11       16.81       17.51      1.46 o 
  -1   8  11       26.62       25.16      1.39 o 
   0   8  11       60.46       56.05      1.79 o 
   1   8  11      393.88      378.26      4.74 o 
   2   8  11      144.68      138.61      2.40 o 
   3   8  11       39.08       47.05      1.86 o 
   4   8  11       16.00       19.22      1.18 o 
   5   8  11       51.27       52.74      1.75 o 
   6   8  11      193.43      191.23      2.94 o 
   7   8  11        1.80        0.92      1.09 o 
  -6   9  11       51.26       43.66      2.34 o 
  -5   9  11        0.02       -0.43      1.25 o 
  -4   9  11      258.08      255.27      4.98 o 
  -3   9  11      180.27      181.66      3.35 o 
  -2   9  11        0.01        1.65      1.09 o 
  -1   9  11      328.94      325.77      4.49 o 
   0   9  11      103.69      105.48      3.11 o 
   1   9  11       87.05       80.57      2.32 o 
   2   9  11       11.94       11.75      1.25 o 
   3   9  11       28.91       30.86      1.53 o 
   4   9  11       49.17       47.18      1.64 o 
   5   9  11       11.30       13.66      1.21 o 
   6   9  11       49.88       51.08      1.87 o 
  -6  10  11       41.03       47.17      2.80 o 
  -5  10  11        0.23       -1.14      1.25 o 
  -4  10  11      338.61      341.71      5.72 o 
  -3  10  11      114.57      112.22      2.99 o 
  -2  10  11       43.63       38.54      2.68 o 
  -1  10  11       43.35       49.84      2.14 o 
   0  10  11      345.36      357.45      4.70 o 
   1  10  11        4.49        4.22      1.21 o 
   2  10  11      212.40      204.72      3.48 o 
   3  10  11       22.15       19.60      2.24 o 
   4  10  11      379.51      366.42      5.02 o 
   5  10  11       87.86       91.54      2.16 o 
   6  10  11        2.96        3.27      1.07 o 
  -6  11  11       16.37       14.49      2.28 o 
  -5  11  11        9.96       10.61      1.63 o 
  -4  11  11        7.78        4.96      1.42 o 
  -3  11  11       46.56       50.87      2.22 o 
  -2  11  11       42.21       44.25      2.10 o 
  -1  11  11      391.95      360.25      4.99 o 
   0  11  11      132.59      115.06      2.72 o 
   1  11  11       50.89       51.47      2.10 o 
   2  11  11      216.91      203.42      5.84 o 
   3  11  11       25.11       23.21      1.72 o 
   4  11  11       25.66       24.57      1.59 o 
   5  11  11      214.91      263.99      3.87 o 
   6  11  11        5.36        5.74      1.69 o 
  -5  12  11      194.71      205.69      4.36 o 
  -4  12  11       48.74       59.42      2.43 o 
  -3  12  11        5.19        5.49      1.42 o 
  -2  12  11        4.11        3.61      1.34 o 
  -1  12  11       17.42       16.30      1.55 o 
   0  12  11       50.62       53.36      3.30 o 
   1  12  11       86.72       78.31      2.43 o 
   2  12  11      371.77      395.88      5.41 o 
   3  12  11       63.66       62.20      2.35 o 
   4  12  11      200.99      196.29      6.13 o 
   5  12  11      102.70      114.10      2.70 o 
  -5  13  11      134.96      142.68      3.55 o 
  -4  13  11      169.49      180.44      3.76 o 
  -3  13  11       37.23       40.28      2.13 o 
  -2  13  11       15.11       17.39      1.63 o 
  -1  13  11      377.71      355.32      6.64 o 
   0  13  11      266.10      269.13      6.02 o 
   1  13  11        3.31        3.90      1.30 o 
   2  13  11       79.78       80.03      2.64 o 
   3  13  11      121.12      119.53      3.02 o 
   4  13  11       29.00       29.94      2.02 o 
   5  13  11      155.04      154.60      6.56 o 
  -4  14  11       70.15       84.66      2.83 o 
  -3  14  11        3.08        5.59      1.46 o 
  -2  14  11      166.07      175.25      6.63 o 
  -1  14  11       15.48       15.27      1.63 o 
   0  14  11       33.00       33.86      2.26 o 
   1  14  11       37.62       40.14      2.67 o 
   2  14  11      418.38      434.68      6.38 o 
   3  14  11       64.74       62.25      2.47 o 
   4  14  11       51.76       58.21      2.39 o 
  -3  15  11      321.92      315.45      9.42 o 
  -2  15  11      261.57      260.60      4.48 o 
  -1  15  11        1.26        0.00      1.37 o 
   0  15  11        6.69        5.16      2.14 o 
   1  15  11      147.73      146.99      4.32 o 
   2  15  11        6.69        6.65      1.90 o 
   3  15  11       28.19       34.47      2.10 o 
  -2  16  11       86.70       86.02      2.96 o 
  -1  16  11      264.12      267.48      4.64 o 
   0  16  11       68.27       76.57      3.21 o 
   1  16  11       70.53       82.73      2.83 o 
   2  16  11       13.42       13.92      1.74 o 
  -6   0  12       24.25       27.63      2.32 o 
  -4   0  12       29.72       32.89      2.14 o 
  -2   0  12      287.50      252.45      5.28 o 
   0   0  12      176.87      161.72      2.22 o 
   2   0  12      286.92      262.78      5.40 o 
   4   0  12      103.49      115.19      3.83 o 
   6   0  12      186.33      197.71      5.03 o 
  -7   1  12       84.54       84.54      3.12 o 
  -6   1  12      165.22      145.98      3.44 o 
  -5   1  12        4.12        8.13      1.42 o 
  -4   1  12       34.26       30.85      1.76 o 
  -3   1  12      327.95      300.41      4.11 o 
  -2   1  12       48.51       38.26      1.34 o 
  -1   1  12       97.20      105.24      1.80 o 
   0   1  12        3.35        2.24      0.75 o 
   1   1  12     1198.85     1215.11      7.16 o 
   2   1  12       40.29       41.14      1.17 o 
   3   1  12      847.26      881.81      8.23 o 
   4   1  12        0.32        0.09      0.82 o 
   5   1  12       62.46       65.13      2.28 o 
   6   1  12       77.66       72.80      2.53 o 
   7   1  12       88.31      104.20      2.92 o 
  -7   2  12       29.26       34.01      2.18 o 
  -6   2  12      209.84      212.89      3.95 o 
  -5   2  12        0.67        0.98      1.25 o 
  -4   2  12       22.89       19.27      1.59 o 
  -3   2  12      120.03      123.34      2.63 o 
  -2   2  12      634.52      652.09      6.63 o 
  -1   2  12       16.21       22.65      1.56 o 
   0   2  12      582.33      563.88      5.05 o 
   1   2  12       30.98       25.73      1.03 o 
   2   2  12       78.03       78.40      1.98 o 
   3   2  12       79.54       74.24      1.74 o 
   4   2  12        5.10        5.49      0.97 o 
   5   2  12        0.13        1.28      0.92 o 
   6   2  12        0.54       -0.91      1.35 o 
  -7   3  12       53.71       29.75      2.14 o 
  -6   3  12       15.54       17.72      1.75 o 
  -5   3  12      525.63      480.62      7.87 o 
  -4   3  12       34.89       31.22      1.83 o 
  -3   3  12        3.04        4.32      1.21 o 
  -2   3  12       69.29       75.65      2.11 o 
  -1   3  12       31.77       36.76      1.62 o 
   0   3  12       63.00       54.11      1.58 o 
   1   3  12      124.15      121.42      1.73 o 
   2   3  12      146.76      172.78      2.12 o 
   3   3  12     1038.59     1065.58      9.11 o 
   4   3  12      126.32      133.88      2.24 o 
   5   3  12      275.32      285.97      3.39 o 
   6   3  12      132.57      143.84      2.79 o 
  -6   4  12      193.93      209.94      4.02 o 
  -5   4  12       83.74       70.34      2.68 o 
  -4   4  12        7.21        6.01      1.34 o 
  -3   4  12      158.85      160.55      3.96 o 
  -2   4  12       18.62       18.63      1.38 o 
  -1   4  12      165.93      177.07      2.64 o 
   0   4  12      229.31      230.99      2.94 o 
   1   4  12       44.37       53.48      1.58 o 
   2   4  12      215.49      211.69      3.77 o 
   3   4  12       25.86       32.61      1.42 o 
   4   4  12      347.87      350.99      3.68 o 
   5   4  12       10.57       11.40      1.27 o 
   6   4  12       68.36       72.04      2.22 o 
  -6   5  12      115.76      121.44      4.86 o 
  -5   5  12      143.56      155.40      3.55 o 
  -4   5  12      382.11      394.63      7.56 o 
  -3   5  12        9.81        8.23      1.47 o 
  -2   5  12       48.31       39.06      1.89 o 
  -1   5  12       11.19       10.91      1.17 o 
   0   5  12       57.36       65.43      1.76 o 
   1   5  12      382.36      421.62      4.35 o 
   2   5  12      137.24      169.00      2.67 o 
   3   5  12      140.02      123.71      2.05 o 
   4   5  12       74.74       80.25      1.90 o 
   5   5  12      151.60      150.74      2.74 o 
   6   5  12       29.21       32.00      1.54 o 
  -6   6  12      135.30      139.63      3.36 o 
  -5   6  12       79.32       78.40      2.69 o 
  -4   6  12      123.48      117.03      3.42 o 
  -3   6  12       25.88       18.91      1.55 o 
  -2   6  12      197.22      187.21      6.97 o 
  -1   6  12      356.86      371.97      4.09 o 
   0   6  12       23.77       28.34      1.42 o 
   1   6  12        0.11        1.19      0.93 o 
   2   6  12      101.31      100.69      3.76 o 
   3   6  12       54.10       52.31      1.72 o 
   4   6  12      149.29      158.59      3.76 o 
   5   6  12        0.06        0.08      1.02 o 
   6   6  12      204.07      243.29      3.32 o 
  -6   7  12      228.64      251.69      4.49 o 
  -5   7  12        6.78        8.36      1.85 o 
  -4   7  12      101.42       97.07      4.71 o 
  -3   7  12      261.34      290.12      4.31 o 
  -2   7  12      104.77       89.36      2.71 o 
  -1   7  12        4.78        3.88      1.17 o 
   0   7  12      261.27      294.24      3.63 o 
   1   7  12       50.55       52.04      1.72 o 
   2   7  12      191.98      200.17      3.39 o 
   3   7  12        0.18        0.06      0.97 o 
   4   7  12       23.00       30.44      1.43 o 
   5   7  12       25.19       18.27      1.22 o 
   6   7  12        1.10        4.62      1.18 o 
  -6   8  12       10.50       11.78      2.19 o 
  -5   8  12       48.35       40.50      2.67 o 
  -4   8  12        0.00       -0.66      1.58 o 
  -3   8  12       48.37       47.59      2.41 o 
  -2   8  12       20.55       24.03      1.55 o 
  -1   8  12      246.70      260.17      3.99 o 
   0   8  12       62.81       61.00      1.88 o 
   1   8  12      147.07      144.01      2.89 o 
   2   8  12       55.37       49.68      2.01 o 
   3   8  12       77.13       75.00      2.28 o 
   4   8  12        8.69        7.77      1.52 o 
   5   8  12      252.97      283.42      3.79 o 
  -5   9  12        0.39        1.04      1.71 o 
  -4   9  12      100.60       93.95      2.76 o 
  -3   9  12      222.01      229.75      3.90 o 
  -2   9  12        8.49        8.41      1.65 o 
  -1   9  12       54.99       57.95      2.14 o 
   0   9  12        1.02        0.90      0.99 o 
   1   9  12       36.01       42.80      1.97 o 
   2   9  12       47.61       57.16      2.14 o 
   3   9  12       13.19       13.24      1.45 o 
   4   9  12       33.18       33.73      1.79 o 
   5   9  12       26.29       27.08      1.54 o 
  -5  10  12      156.48      172.14      4.59 o 
  -4  10  12       67.72       66.41      2.47 o 
  -3  10  12      157.87      180.21      3.52 o 
  -2  10  12       27.93       30.31      1.85 o 
  -1  10  12       19.57       15.39      1.81 o 
   0  10  12       37.26       42.81      1.80 o 
   1  10  12      235.17      240.27      4.82 o 
   2  10  12        8.68        5.64      1.27 o 
   3  10  12      238.43      247.43      4.03 o 
   4  10  12       52.80       61.30      2.42 o 
   5  10  12      588.85      615.22     12.85 o 
  -4  11  12      187.34      184.22      3.69 o 
  -3  11  12        0.04        0.20      1.30 o 
  -2  11  12       12.00       16.57      1.63 o 
  -1  11  12       99.48      101.57      2.72 o 
   0  11  12       29.86       28.69      1.54 o 
   1  11  12       29.47       33.94      2.02 o 
   2  11  12      105.31      108.64      2.72 o 
   3  11  12        9.49       10.28      1.48 o 
   4  11  12        0.13        0.83      1.38 o 
  -4  12  12      113.38      134.35      3.35 o 
  -3  12  12      188.19      201.51      3.97 o 
  -2  12  12       39.03       43.05      3.09 o 
  -1  12  12      230.14      220.52      3.94 o 
   0  12  12        2.07        3.32      1.19 o 
   1  12  12       28.58       27.24      1.80 o 
   2  12  12       82.86       98.46      2.72 o 
   3  12  12       24.27       29.27      1.97 o 
   4  12  12        5.84        3.42      2.85 o 
  -3  13  12       28.12       30.25      2.00 o 
  -2  13  12       54.78       52.07      3.94 o 
  -1  13  12       24.31       24.56      1.89 o 
   0  13  12      444.85      473.11      7.96 o 
   1  13  12      124.48      125.45      3.95 o 
   2  13  12       14.00       11.13      1.62 o 
   3  13  12       39.44       35.83      2.14 o 
  -2  14  12       16.54       23.50      1.92 o 
  -1  14  12       35.28       38.82      3.29 o 
   0  14  12        6.27        8.33      1.51 o 
   1  14  12        2.56       -0.93      1.50 o 
   2  14  12        0.14        0.00      2.85 o 
  -5   0  13      283.95      291.34      5.35 o 
  -3   0  13      127.24      149.12      3.28 o 
  -1   0  13      164.41      184.55      3.19 o 
   1   0  13       48.56       42.64      2.62 o 
   3   0  13      731.33      763.33     15.40 o 
   5   0  13        6.53        8.69      2.11 o 
  -5   1  13        8.09       11.59      1.34 o 
  -4   1  13       52.98       47.39      1.75 o 
  -3   1  13       17.94       12.01      1.09 o 
  -2   1  13       39.07       40.26      1.39 o 
  -1   1  13        1.87        3.08      0.76 o 
   0   1  13      217.32      261.67      3.66 o 
   1   1  13       25.64       29.61      1.60 o 
   2   1  13        0.13        2.09      1.17 o 
   3   1  13      177.69      181.92      3.86 o 
   4   1  13       42.64       37.57      1.96 o 
   5   1  13        0.51        0.19      1.24 o 
  -5   2  13       60.40       71.24      2.59 o 
  -4   2  13        5.94        6.63      1.42 o 
  -3   2  13      192.38      187.27      3.35 o 
  -2   2  13        6.09        2.59      0.92 o 
  -1   2  13        1.76        2.70      0.81 o 
   0   2  13      154.51      161.90      5.14 o 
   1   2  13      260.00      283.57      5.39 o 
   2   2  13       18.38       15.96      0.96 o 
   3   2  13      104.96      127.48      1.94 o 
   4   2  13        9.90       10.51      1.04 o 
   5   2  13       61.97       73.26      2.45 o 
  -5   3  13       56.00       61.91      2.55 o 
  -4   3  13        8.79       16.17      1.59 o 
  -3   3  13       12.50       10.38      1.58 o 
  -2   3  13      400.29      428.56      6.10 o 
  -1   3  13       10.40       13.63      1.71 o 
   0   3  13      256.05      274.08      4.23 o 
   1   3  13      108.24      113.86      3.01 o 
   2   3  13        2.22        1.93      0.75 o 
   3   3  13       14.03       14.46      0.98 o 
   4   3  13       61.37       76.64      1.87 o 
   5   3  13        0.44       -0.66      1.08 o 
  -5   4  13        9.02       11.07      1.62 o 
  -4   4  13        1.79        1.94      1.42 o 
  -3   4  13        2.62        0.68      1.42 o 
  -2   4  13       79.83       86.50      4.14 o 
  -1   4  13      193.08      201.85      3.25 o 
   0   4  13       18.76       26.49      1.48 o 
   1   4  13      108.53      112.48      2.59 o 
   2   4  13      262.43      259.80      3.38 o 
   3   4  13        7.81        7.32      0.93 o 
   4   4  13       11.56        9.69      1.05 o 
   5   4  13        1.55        1.06      1.19 o 
  -5   5  13       23.79       20.52      2.11 o 
  -4   5  13      124.94      136.58      3.69 o 
  -3   5  13        0.20        2.80      1.42 o 
  -2   5  13      406.20      453.71      6.51 o 
  -1   5  13       11.57       11.44      1.25 o 
   0   5  13        3.57        2.03      0.97 o 
   1   5  13       10.76       15.17      1.16 o 
   2   5  13       15.02       17.61      1.19 o 
   3   5  13        7.93        6.19      0.98 o 
   4   5  13      152.94      164.68      2.62 o 
   5   5  13      165.06      162.35      2.68 o 
  -5   6  13       50.27       56.78      2.95 o 
  -4   6  13      227.53      245.32      5.00 o 
  -3   6  13      287.31      288.88      5.14 o 
  -2   6  13       10.84        8.68      1.38 o 
  -1   6  13       12.28       10.59      1.34 o 
   0   6  13       16.29       15.22      1.20 o 
   1   6  13       73.39       78.57      2.04 o 
   2   6  13       76.30       81.87      2.04 o 
   3   6  13        0.79       -0.68      1.12 o 
   4   6  13      219.74      202.44      2.91 o 
   5   6  13        7.94       12.30      1.38 o 
  -4   7  13      125.51      148.28      5.70 o 
  -3   7  13      116.26      123.78      3.63 o 
  -2   7  13       48.07       46.92      2.10 o 
  -1   7  13        1.88        2.28      1.21 o 
   0   7  13        3.69        3.20      1.09 o 
   1   7  13        0.87        0.51      0.96 o 
   2   7  13       58.69       61.30      2.14 o 
   3   7  13      175.16      174.87      3.29 o 
   4   7  13       24.50       28.60      1.48 o 
  -4   8  13      171.60      173.41      4.31 o 
  -3   8  13        3.61        3.19      3.00 o 
  -2   8  13      199.91      221.35      3.82 o 
  -1   8  13      162.56      184.29      3.39 o 
   0   8  13       13.04       16.49      1.36 o 
   1   8  13        0.35        1.71      1.07 o 
   2   8  13      267.25      273.66      4.18 o 
   3   8  13        0.17        0.73      1.25 o 
   4   8  13       48.70       50.30      2.21 o 
  -3   9  13        0.54       -0.01      1.34 o 
  -2   9  13        5.02        2.82      1.40 o 
  -1   9  13      262.15      277.71      4.32 o 
   0   9  13      182.25      185.69      3.10 o 
   1   9  13       51.70       55.55      2.01 o 
   2   9  13       26.87       24.72      1.69 o 
   3   9  13        3.91        5.50      2.00 o 
  -3  10  13        0.27       -0.03      1.30 o 
  -2  10  13       67.91       81.30      2.64 o 
  -1  10  13       92.53       97.74      3.45 o 
   0  10  13       77.88       80.32      2.26 o 
   1  10  13       18.18       19.41      1.49 o 
   2  10  13      132.05      131.95      4.60 o 
   3  10  13       18.00       20.46      1.72 o 
  -2  11  13        3.34        0.62      1.38 o 
  -1  11  13      120.88      120.14      3.02 o 
   0  11  13       29.14       35.96      1.83 o 
   1  11  13      463.76      504.11      5.60 o 
   2  11  13      178.40      202.87      3.77 o 
   0  12  13      140.24      145.19      6.56 o 
  -4   0  14      383.52      437.30      6.58 o 
  -2   0  14        4.89        3.14      1.43 o 
   2   0  14       82.99       75.80      3.32 o 
   4   0  14        1.62        1.14      2.85 o 
  -4   1  14      152.46      159.89      2.78 o 
  -3   1  14      542.55      589.30      9.75 o 
  -2   1  14        0.64        2.91      1.02 o 
  -1   1  14        0.48        2.35      0.89 o 
   0   1  14      226.48      221.06      3.99 o 
   1   1  14       30.87       21.12      2.22 o 
   2   1  14       10.90        8.82      1.39 o 
   3   1  14      256.48      274.35      4.10 o 
   4   1  14       36.33       52.86      3.99 o 
  -4   2  14      321.96      352.62      5.19 o 
  -3   2  14        7.66       13.00      1.44 o 
  -2   2  14        8.26        9.62      1.53 o 
  -1   2  14      136.14      148.43      2.22 o 
   0   2  14       83.41       96.98      2.85 o 
   1   2  14       17.27       20.29      1.81 o 
   2   2  14        2.10        1.71      1.82 o 
   3   2  14        6.75        9.09      1.02 o 
  -3   3  14      326.08      336.24     11.69 o 
  -2   3  14        3.06        3.42      1.01 o 
  -1   3  14      210.34      214.47      2.77 o 
   0   3  14        0.34        1.34      1.21 o 
   1   3  14      382.82      427.27      4.98 o 
   2   3  14        0.30        3.68      1.62 o 
   3   3  14       15.70       17.22      1.22 o 
  -3   4  14        9.86       13.15      1.85 o 
  -2   4  14        3.23        3.31      1.42 o 
  -1   4  14       13.21       20.22      1.74 o 
   0   4  14        0.08       -0.46      1.07 o 
   1   4  14      193.67      235.42      5.74 o 
   2   4  14      210.67      237.74      3.59 o 
   3   4  14       40.50       48.54      1.87 o 
  -3   5  14       30.65       27.59      2.11 o 
  -2   5  14       45.45       43.36      2.32 o 
  -1   5  14       39.41       47.13      3.14 o 
   0   5  14        4.11        8.83      1.27 o 
   1   5  14       18.80       18.90      1.38 o 
   2   5  14      183.44      214.49      3.08 o 
   3   5  14       58.53       62.03      2.68 o 
  -2   6  14       27.95       28.04      2.05 o 
  -1   6  14      138.90      131.28      2.87 o 
   0   6  14       16.29       15.57      1.48 o 
   1   6  14      195.94      211.37      3.21 o 
   2   6  14      312.71      334.79      4.13 o 
  -2   7  14        8.31        5.22      1.64 o 
  -1   7  14       88.56      102.71      2.63 o 
   0   7  14      111.93      140.16      3.62 o 
   1   7  14        4.59        3.67      1.56 o 
   2   7  14      158.20      171.99      2.94 o 
  -1   8  14      187.30      196.08      3.63 o 
   0   8  14       52.51       62.65      3.71 o 
   1   8  14      165.70      191.98      5.19 o 
                                                 
